# Supplementary material for: Uncovering the mechanisms of synergistic drug combinations in non-small cell lung cancer through metagene-based classification
Source: PLoS One. 2026 May 12;21(5):e0343902. doi: 10.1371/journal.pone.0343902 (PMC13166920; doi:10.1371/journal.pone.0343902)
Supplement: S1 File — (CSV) [file pone.0343902.s002.csv]

block_id	drug_row	drug_col	synergy_zip	synergy_loewe	synergy_hsa	synergy_bliss
132690	Sorafenib	Erlotinib	1.671494165	-5.477649837	-1.76775994	1.252294847
132838	Paclitaxel	Quinacrine	-1.561927389	-23.84654901	-0.725767842	-1.130390904
133576	Cladribine	Thalidomide	3.958728883	-16.0971785	1.061694	3.117368064
133712	Azacitidine	Dasatinib	-7.832198316	-3.736373567	-2.262418301	-4.635403214
134231	Sorafenib	Quinacrine	7.364567481	-14.35898522	6.267839186	7.555385668
134752	Lenalidomide	Bleomycin	0.855073943	5.339196098	6.122004489	2.903004607
134949	Romidepsin	Sorafenib	2.361154048	-58.40197875	-0.804662563	0.381694576
135199	Thalidomide	Topotecan	-8.41833034	-13.13269789	-12.47217202	-13.74489007
135365	Mitotane	Erlotinib	-0.81160407	-6.637811296	-1.088887259	0.957201177
136195	Cytarabine	Erlotinib	0.263147967	-19.81618402	1.335367111	0.41360559
136515	Celecoxib	Mitotane	2.209434159	-2.74177834	-2.407630511	1.518318154
137196	Azacitidine	Methotrexate	1.140620924	-58.0698986	-1.893272	0.178401393
138465	Methotrexate	Decitabine	0.451200887	-4.325858403	-0.781280667	1.104155458
138688	Sunitinib	Bleomycin	7.377146056	-14.18525161	-0.123317467	1.32137045
139091	Imatinib	Azacitidine	2.552784738	-10.26253535	-6.591108767	1.552213626
139434	SN-38	Mitotane	-7.658196941	-28.13932874	-2.055685022	-0.61222938
140049	Azacitidine	Quinacrine	-6.677364014	-4.590544785	-0.389042322	-0.783659475
140145	Azacitidine	Sunitinib	-6.700614902	-2.641298756	0.833114389	-0.850471435
142208	Mitotane	Methotrexate	0.834600759	-57.38749207	-0.252160629	0.138566469
143268	Pemetrexed	Nelarabine	-2.774674888	-56.64027891	0.403115215	2.022353726
145172	Celecoxib	Romidepsin	3.382844438	-60.37763329	-0.681109481	2.579987832
145181	Dactinomycin	Sunitinib	1.132861131	-4.402859723	-4.888887259	0.124763801
146135	Romidepsin	Doxorubicin	-4.723356061	-10.17505371	-4.091593473	-2.703956596
146261	Dactinomycin	Celecoxib	-2.811464535	-23.63503355	-1.510498569	0.249854746
146325	Sorafenib	Cisplatin	-1.462482214	-11.03591147	2.874305433	-0.333900393
146509	Vorinostat	Cisplatin	8.242041564	12.10564384	12.64643059	10.52610142
146908	Paclitaxel	Topotecan	1.85109828	0.941685219	5.309803921	1.187085526
148775	SN-38	Azacitidine	-1.864863943	-32.11355004	1.505403048	-0.053505344
149096	Azacitidine	Doxorubicin	-2.781081016	-6.907392206	2.766543837	3.143145481
149977	Doxorubicin	Quinacrine	1.132682856	6.291811343	7.060858822	8.420033161
150134	Sorafenib	Doxorubicin	2.415368519	-31.96740428	2.600017838	3.304613095
150338	Sunitinib	Methotrexate	1.103705405	-11.34474371	-1.2778844	0.327435214
151651	Cytarabine	Doxorubicin	-7.17630188	-5.312116193	-0.850152508	-4.521495082
151920	Celecoxib	Sorafenib	-0.3998213	-4.529679555	-4.671458689	-2.879882056
152138	Cladribine	Mitotane	-9.355706359	-11.22377967	-10.93605412	-6.393330515
152169	Cytarabine	Mitotane	0.243348291	-19.94550688	-0.553521798	2.044748457
152318	Sorafenib	Mitotane	6.789089436	5.543395355	3.699628601	11.67575708
152426	Cytarabine	Vorinostat	-8.21835409	-22.07161447	-5.572410687	-6.040074932
152835	Methotrexate	Cisplatin	-7.561393686	-3.926716181	-1.501077117	-9.585141429
153349	Paclitaxel	Erlotinib	6.068258104	-8.854453913	6.863945875	7.578384238
154770	Romidepsin	Cisplatin	3.719885359	-0.207195738	4.236297557	2.922411153
155045	Cladribine	Erlotinib	8.677521758	5.955215734	9.906168098	10.11236256
155709	Bleomycin	Quinacrine	0.48522935	-22.52084949	2.036448548	0.718393491
156106	Romidepsin	Mitotane	-1.71276764	-62.34768146	-2.714662563	-1.804321603
156404	Cytarabine	Lapatinib	-2.47713597	-19.95281873	-0.192410687	0.203232591
157987	SN-38	Topotecan	2.419878171	1.130749605	8.170050201	3.732906389
159579	Doxorubicin	Erlotinib	7.373695824	2.717313004	12.48185311	10.84876405
160449	Paclitaxel	Methotrexate	0.882577127	-39.13821874	-2.688541144	-0.318145837
160658	Cladribine	Quinacrine	-2.234453064	-7.8362654	-2.792750034	-3.189797683
161078	Imatinib	Lapatinib	1.332312722	-15.48193666	-8.374442814	0.905155251
161233	Celecoxib	Cladribine	-0.956627247	-18.60858267	-3.09441045	-2.269108165
161451	Sorafenib	Thalidomide	2.999050317	3.409438648	1.161834492	5.654617758
162663	Sunitinib	Decitabine	-1.410654212	-2.09319802	-3.360218022	-2.453410032
164400	Imatinib	Doxorubicin	2.151846253	-11.84226981	2.778749622	5.412823361
165379	Topotecan	Erlotinib	-1.757847069	-0.567906233	0.940740667	-0.375408288
166828	Celecoxib	Nelarabine	2.077904042	-4.70537594	-4.994689289	0.37595294
166939	Paclitaxel	Cisplatin	0.788063391	-6.8041453	3.120755444	0.548188742
167148	Lapatinib	Sorafenib	-0.454748563	-14.2140798	-6.907167222	-2.712997669
167992	Dasatinib	Topotecan	-1.459981683	-3.922560855	6.998651278	6.443621817
168363	Dactinomycin	SN-38	-0.650348989	-23.06130447	2.127779516	5.617129877
169097	Celecoxib	Lapatinib	-2.036703974	-10.82082584	-3.799868752	-0.639152829
169118	Azacitidine	Cisplatin	-2.280985869	0.425530728	3.156542222	-2.693883846
169852	Sunitinib	Cisplatin	0.976810133	-2.633682245	1.222210656	0.145720673
169957	Cytarabine	SN-38	-1.781417351	-3.347015955	2.159787722	1.139424042
170486	Sorafenib	Topotecan	-4.384366706	-43.60150851	-8.239982033	-7.084690902
170532	Dasatinib	Bleomycin	-1.289083627	4.748907839	8.727652889	4.867162131
170580	Methotrexate	Cytarabine	-6.057291163	-13.28383658	-9.689142911	-10.38146853
170971	Decitabine	Erlotinib	-4.284227163	-0.304691187	0.776672889	-1.672193336
173666	Thalidomide	Decitabine	-2.092800037	0.157854986	0.582316022	0.272691256
174043	Methotrexate	Thalidomide	-0.214443467	-54.57150885	-1.0791316	-1.093707619
174056	Azacitidine	Sorafenib	-2.173053675	-18.32098065	-5.308166189	-3.325548494
174379	Cytarabine	Topotecan	0.148526627	1.836630451	4.848736667	-0.058530362
174449	Decitabine	Cisplatin	4.350713171	6.692064094	6.992210889	5.037138152
174548	Imatinib	Thalidomide	4.632269451	-2.101926005	-2.670028333	3.797633896
174619	Celecoxib	Cytarabine	-2.165794528	-34.04225722	0.354573833	-2.94241965
174945	Cytarabine	Nelarabine	-2.982682246	-29.67688558	-6.171388344	-5.344935185
175072	Lapatinib	Quinacrine	-5.351004465	1.768508682	2.806759611	1.023223636
177553	Paclitaxel	Doxorubicin	-2.183701506	-14.47966591	-2.092215418	-2.525771213
177672	Cytarabine	Sunitinib	-1.778978216	-25.48736891	-1.936854967	0.192166419
177834	Methotrexate	Topotecan	-7.081951744	-10.55991703	-5.527973844	-9.414087458
177849	Azacitidine	Vorinostat	-6.325865336	0.871329669	0.905519078	-1.045737329
178412	Mitotane	Decitabine	0.350898387	-3.159172876	-2.023099022	-0.283689522
179748	Lenalidomide	Nelarabine	-3.203789533	0.695225962	1.903005333	3.859424844
179832	Vorinostat	Bleomycin	0.119192731	4.415501656	9.565300889	7.363288715
180910	Bleomycin	Methotrexate	5.136373486	-4.727527463	6.150050044	5.128615292
181189	Dactinomycin	Cytarabine	-5.514131892	-5.834386277	-2.845663667	-9.518088792
181790	Romidepsin	Thalidomide	4.376967361	-53.98312669	-0.382441244	1.712122504
181975	Vorinostat	Erlotinib	2.735443359	7.933954733	9.028748556	10.21222301
182501	Dactinomycin	Romidepsin	3.416150542	-47.47823782	-1.211109344	3.789514711
183055	Dactinomycin	Erlotinib	-3.595511244	-9.342191381	0.291721989	1.555662759
183474	Lapatinib	Cisplatin	-1.890177989	-1.434955053	2.796655556	-0.58690499
184906	Celecoxib	Decitabine	0.144132506	-1.000098602	-0.896572911	1.097585501
185085	Bleomycin	Mitotane	7.6448333	-30.46582061	-2.879106444	21.54848349
185234	Doxorubicin	Topotecan	1.917877909	-13.23601472	2.903427367	1.744893503
185591	Nelarabine	Thalidomide	5.598778184	-6.811561421	-6.816665778	3.753879992
185759	Paclitaxel	Sunitinib	1.872141532	-16.68464175	3.803113889	2.356691103
187047	Romidepsin	Decitabine	0.813032451	-26.06071393	1.855401444	2.788096271
187865	Azacitidine	Mitotane	0.607925849	5.00255657	4.222069089	5.477578961
187939	Sunitinib	Doxorubicin	-4.602887113	-24.47144817	-4.145537801	-1.746473957
188400	Nelarabine	Paclitaxel	0.118895605	-22.68427433	-11.44444338	-3.744378826
189502	Dasatinib	Sunitinib	-1.705428498	-4.598947444	4.260921333	3.815356894
189579	Celecoxib	Azacitidine	-0.857892029	-4.701424822	-1.029998233	3.448379843
189588	Sorafenib	Decitabine	2.123729884	-5.259378992	-2.242161033	2.256952077
190346	Sunitinib	Quinacrine	-2.622131369	-8.716453126	-0.279124744	-0.707088211
190507	Dasatinib	Quinacrine	2.896224465	-1.737303915	11.06564967	7.819052984
190541	Imatinib	Mitotane	2.510434782	-4.080417982	-4.025583444	0.691391721
190704	Doxorubicin	Pemetrexed	-0.238431237	-7.141825309	3.631115889	0.181213405
191120	Dactinomycin	Azacitidine	-0.026977655	-2.674476403	-2.658887122	-0.438770776
191310	SN-38	Quinacrine	-1.619916319	-6.510524259	5.748719477	5.206961992
191560	Lenalidomide	Methotrexate	-0.013655819	0.170477349	2.355338	0.140273314
191957	Quinacrine	Decitabine	-2.282600002	-2.323371153	-1.336055078	2.656597674
192182	Vorinostat	Thalidomide	1.34956797	-6.633188246	-4.313860889	0.599386209
192340	Methotrexate	Erlotinib	-0.747928212	-18.14940037	-1.819388056	0.305552479
193193	Cladribine	Azacitidine	5.116182614	-7.761555643	2.342833711	5.624581159
193652	Topotecan	Decitabine	-1.449853321	-21.80281462	-1.920369967	-2.067476129
193713	Lapatinib	Doxorubicin	4.136838659	-1.537499432	3.058635778	4.191397681
194707	Doxorubicin	Thalidomide	3.836735531	-1.982769993	-2.212266778	2.454407544
194822	Methotrexate	Cladribine	-0.222062265	-31.46500512	-10.32272233	-4.400754157
195419	Celecoxib	Sunitinib	0.916197659	-2.805024763	-3.291109822	1.464325679
195522	Paclitaxel	Thalidomide	0.043846176	-31.48182418	1.103144533	2.685783343
195564	Cytarabine	Paclitaxel	-6.213316704	-20.72117784	-6.7279662	-6.241115964
196370	Sunitinib	Erlotinib	2.279037114	-0.07224125	3.121127333	3.511474269
196573	Dactinomycin	Paclitaxel	3.26781237	-1.494675002	0.222223333	5.87032052
197682	Lenalidomide	Dasatinib	-10.95009233	-12.09950662	4.839893556	0.250451862
199693	Vorinostat	Dasatinib	-3.87487025	-4.529438767	1.131985889	-0.152137534
199739	Imatinib	Nelarabine	6.960064107	-11.76480031	-12.17444222	0.948341677
200246	Nelarabine	Mitotane	-1.688568644	-21.68453578	-5.513551167	-4.729335961
200370	Methotrexate	Imatinib	5.442691758	-35.33429201	-7.193833333	1.776883536
200574	Celecoxib	SN-38	-2.061395819	-56.17710592	1.010001667	5.335762496
201120	Dasatinib	Methotrexate	-1.567512529	-11.18845069	-3.166904067	-1.638750823
201589	Dactinomycin	Vorinostat	0.000762478	-5.618023581	-5.517889478	-0.505947275
201621	Sunitinib	Mitotane	-0.045611042	-0.236737179	-1.530218022	-0.459197587
202189	Cladribine	Nelarabine	0.245624931	-32.08002243	-3.805010163	-2.608197733
202550	Celecoxib	Dasatinib	4.143182699	-34.35056616	3.138890489	7.149079721
202757	Doxorubicin	Bleomycin	3.869981506	4.720254697	8.371002067	4.888181168
202814	Thalidomide	Erlotinib	-2.799790777	-5.530293035	0.808895144	-0.78401153
202928	Quinacrine	Thalidomide	5.597854135	5.20888874	0.302805678	4.234229138
203016	Sunitinib	Sorafenib	1.307461933	-4.901131744	-4.115732829	-1.681404069
203463	SN-38	Bleomycin	-11.02993359	-21.29775514	0.061002111	-3.599115779
203748	Quinacrine	Erlotinib	8.255596556	10.61513271	11.97072302	11.08367224
203771	Doxorubicin	Mitotane	16.82363885	-46.68789872	-0.96355	23.62503144
204094	Azacitidine	Thalidomide	-5.807871415	-9.275148862	-0.9838625	-0.359456628
204412	Bleomycin	Erlotinib	4.678763001	-2.532247409	11.24538333	6.772576135
204585	Imatinib	Dasatinib	0.597713535	-36.5405662	0.948890444	8.21269194
205388	Lapatinib	Methotrexate	-0.87765867	-29.30814607	-3.1357924	-0.501200446
205558	Cladribine	Sunitinib	-8.201777556	-6.885338813	-2.160499556	-0.162701861
205662	Dactinomycin	Topotecan	-0.47892247	-0.155293513	2.508404611	-0.209037378
205777	Romidepsin	Vorinostat	-0.341738417	-16.59690782	-0.769033178	-1.265067002
206125	Nelarabine	Bleomycin	-9.311187022	-19.28783925	-0.329984222	0.604043143
206238	Vorinostat	Methotrexate	0.86859943	-30.63725407	-1.506318887	0.380251452
206499	Paclitaxel	Decitabine	-1.885126268	-20.79573723	-5.520129444	-4.326929221
207223	Nelarabine	Topotecan	-5.583823405	-37.82373077	-2.995548822	-3.294860386
208018	Cladribine	Doxorubicin	-9.925849021	-6.893607026	-2.1647984	-4.05550933
208656	Vorinostat	Mitotane	-7.80181805	-27.02860964	-5.306795967	-3.923256671
209709	Azacitidine	Topotecan	-14.24142037	-13.20115609	-1.877885111	-4.894860045
210320	Dasatinib	Cisplatin	2.429572976	3.768915541	6.173337667	2.282650105
210387	Imatinib	Topotecan	-0.349132171	-36.16626491	-0.802220544	2.315232605
211349	Romidepsin	Topotecan	3.569396051	-4.930965701	3.639689511	2.578095133
212106	Dactinomycin	Nelarabine	0.75065753	-7.038897842	-6.767140889	-4.100660097
213005	SN-38	Doxorubicin	0.00158726	-0.537135095	1.164338206	0.85279867
214278	Dasatinib	Sorafenib	2.799936536	-16.27733841	1.741676667	20.82649878
214985	Methotrexate	Celecoxib	1.62133266	-60.62853093	-9.569388333	-2.485908545
215182	Celecoxib	Imatinib	3.328368563	-2.229657741	-1.656964633	2.658529888
215197	SN-38	Lapatinib	-5.335765107	-68.84394617	0.470957511	-1.220901331
215585	Methotrexate	Nelarabine	-0.357465259	-57.66056422	-4.1335226	-2.435860121
215637	Azacitidine	Erlotinib	-9.252129601	-7.413904072	-0.387166333	-0.027430513
215686	Gefitinib	Methotrexate	-4.88867909	-3.984324286	-1.485217111	-7.851043434
217112	Azacitidine	Decitabine	-2.06302407	5.22283055	6.147624481	7.95197449
217393	Paclitaxel	Romidepsin	-5.367250697	-23.82440587	-5.321061554	-5.770034256
217754	Lapatinib	Bleomycin	-3.012477645	-1.187280415	2.18419	3.260413681
218009	Dactinomycin	Bleomycin	4.323477567	-1.213752129	4.635700869	4.373825005
218319	Azacitidine	Bleomycin	-10.3828341	-3.10853048	-0.351365278	-2.118855497
218404	Cytarabine	Romidepsin	4.17442024	-16.97180964	4.276701033	4.48203453
218456	Lapatinib	Erlotinib	-0.752010385	2.776435516	3.322096778	0.479443336
218647	Nelarabine	Dasatinib	-1.917847851	-57.89986794	-5.368887911	-3.450306437
219002	SN-38	Sorafenib	-3.048250156	-14.50709999	-3.150348356	-1.407940742
219755	Cytarabine	Quinacrine	0.909930727	-15.50485658	2.175427556	1.373850518
221016	Nelarabine	Lapatinib	-1.911172404	-13.71736733	-5.016648667	-2.618685643
221767	Imatinib	Vorinostat	0.100858506	-19.59970733	-10.92333211	-1.335059037
222416	Sorafenib	Methotrexate	0.875427377	-37.65177205	0.049747867	1.936694489
222502	Paclitaxel	SN-38	-6.999461182	-7.894102384	-2.202435556	-3.698038028
222522	SN-38	Vorinostat	-2.07419449	-31.37172522	0.816513056	-0.94388525
222578	Methotrexate	Quinacrine	-2.946691447	-31.72871578	-0.521299411	0.136151337
222614	Mitotane	Topotecan	-0.912082307	-33.8314444	3.044450444	1.237904505
223354	Mitotane	Cisplatin	-0.030292542	-18.67322168	1.684444444	-1.202594793
223743	Vorinostat	Doxorubicin	-5.901467539	-12.63976888	-0.6656628	-1.163751175
224198	Celecoxib	Paclitaxel	15.07837701	3.358483156	10.8433344	13.38685186
224359	Vorinostat	Topotecan	2.77768022	1.055956043	5.45771507	4.746389443
224652	Doxorubicin	Lenalidomide	-7.53126228	-6.257896546	0.969782444	0.315178646
224883	Romidepsin	Lapatinib	-0.312580686	-29.90696717	1.577294311	2.155213555
225183	Romidepsin	Dasatinib	-1.86939228	-11.10523241	-0.055708556	-1.89959641
225615	Cytarabine	Decitabine	11.41904399	5.575690212	10.55542764	11.50401454
226872	Bleomycin	Sorafenib	-5.666162654	-40.76320586	-5.642440222	-0.018578058
227530	Nelarabine	Vorinostat	-1.507252563	-18.28570972	-8.324442889	-3.346536782
229508	Doxorubicin	Decitabine	-1.159192885	0.945321628	0.904291811	2.42876576
229651	Sunitinib	Thalidomide	2.289066904	-0.024922035	-5.146693689	-0.674258298
230272	Dactinomycin	Lapatinib	6.342379796	4.056980411	4.596668456	10.53199232
230654	Romidepsin	Quinacrine	-0.163113512	-15.51567709	1.076512667	0.023345957
230850	Celecoxib	Quinacrine	0.234766641	-12.52312781	0.367671384	0.661780032
230914	Imatinib	Sorafenib	2.301476695	-4.19966543	-6.734473222	-3.047916806
231028	Topotecan	Cisplatin	3.103698037	-2.87618051	6.166557667	2.83498251
231419	Dasatinib	Erlotinib	3.792201831	-15.01641806	10.32297844	4.34060982
231561	Mitotane	Quinacrine	-0.018617454	-1.766846283	0.915730631	1.381872226
231591	Imatinib	Quinacrine	8.097108328	-15.55244954	2.814208433	9.450397577
231806	Bleomycin	Thalidomide	1.058577072	-30.74483099	1.110894444	1.09629018
233440	Romidepsin	Methotrexate	-2.148280851	-10.37552301	-3.390063051	-3.307242254
234246	SN-38	Decitabine	1.467625855	-0.78655785	0.984005654	3.293899065
235565	Lapatinib	Mitotane	-2.907593667	-3.115431299	-2.834943013	0.160450274
235570	SN-38	Dasatinib	-5.262296563	2.179556675	2.52762527	-0.632388012
235749	Gefitinib	Dasatinib	1.534817594	9.736442507	11.43327242	3.607825791
235823	Cytarabine	Bleomycin	-3.988873815	-10.60877975	0.502026143	-4.838537063
237786	Bleomycin	Topotecan	-0.977169185	3.014825328	5.204291936	-0.930334155
238178	Nelarabine	Doxorubicin	-4.208122868	-35.74191334	-2.880122804	-1.335485955
238284	Imatinib	Romidepsin	4.608487083	-63.83207773	-4.135553925	1.9022292
239039	Paclitaxel	Bleomycin	-1.256891823	-7.890783118	1.432228878	-0.056150615
239417	Cladribine	Vorinostat	-6.941447442	-10.93501161	-1.960498569	0.471876506
239475	Imatinib	Erlotinib	-3.089437355	-4.04153162	-0.315553925	0.30241555
239795	Dactinomycin	Decitabine	2.031364362	1.11960842	1.325649328	3.116764911
240078	Bleomycin	Decitabine	0.235718009	-7.190119433	0.069781881	0.823066911
241338	Doxorubicin	Methotrexate	5.318277527	-0.81889913	6.560033994	6.329752958
241666	Cladribine	Lapatinib	-5.983441125	-10.08305598	-1.363831902	1.548348568
241834	Dactinomycin	Mitotane	5.914058716	-3.333810098	-3.056054125	-0.181915912
242156	Vorinostat	Sunitinib	-2.663959152	0.543850244	1.362834764	0.948462859
242234	SN-38	Thalidomide	-2.427105449	-6.544988268	1.578433891	2.125406201
242399	Thalidomide	Cisplatin	1.266290204	-16.49130297	0.233334964	-0.019164803
242656	Paclitaxel	Azacitidine	-2.179111783	-21.33158083	-1.549041397	-2.47159571
243051	Dasatinib	Mitotane	-2.380900707	-2.301868366	-2.132704584	0.741674406
243442	Cytarabine	Azacitidine	-0.914840583	-16.28754764	2.740922646	2.596598452
243712	Azacitidine	Lapatinib	-4.988372788	-2.295597198	0.315056987	0.570125561
244992	Cytarabine	Dasatinib	-1.564519047	-1.091781643	1.878700424	1.437004783
245194	Celecoxib	Cisplatin	-0.42488929	-14.14138429	-0.784442814	-1.379999382
245231	Dactinomycin	Quinacrine	-1.518230988	-17.70900522	-0.771566109	-0.179420801
247361	Vorinostat	Decitabine	-0.730076664	3.732078468	3.779561209	6.667968927
247551	Nelarabine	Erlotinib	1.214335638	-3.753205393	-0.023331703	3.46770678
248477	Doxorubicin	Gefitinib	-2.782043237	7.212794889	7.305649328	5.029378655
248496	SN-38	Methotrexate	-1.790893532	-6.30072347	-2.388795117	-2.691281462
249010	Cladribine	Cisplatin	0.737319557	-0.467785859	4.081853113	0.556171138
251033	Dactinomycin	Sorafenib	1.202149231	-1.34176629	-4.670387581	-1.77297054
252192	Vorinostat	Sorafenib	-5.066960385	-20.51335441	-5.02148251	-3.144503733
252516	Sunitinib	Topotecan	-3.048263055	-25.45732753	1.59104806	0.752929323
253386	Dasatinib	Thalidomide	0.867296515	-4.954288502	-1.53132923	1.436857489
255525	Dactinomycin	Imatinib	14.88629166	15.77345577	13.91136935	18.11607963
255779	Lapatinib	Topotecan	-3.417857118	-15.10407013	1.287654949	0.419406962
255900	Paclitaxel	Vorinostat	-7.808025602	-32.77432447	-7.883502048	-8.962305455
256498	Mitotane	Thalidomide	0.119665892	-0.011773752	0.00792276	0.250969408
256679	Romidepsin	Erlotinib	-0.607633716	-26.3215964	2.403945875	2.781650129
257336	SN-38	Erlotinib	5.362654917	6.446065925	10.42061254	11.38199287
257828	Celecoxib	Vorinostat	-0.676130592	-11.2985954	-2.622220592	0.407422295
258138	Cladribine	Sorafenib	-1.369224946	-30.67265237	-4.288232776	-1.93075274
258213	Lapatinib	Sunitinib	-1.720218431	-4.067115279	-1.197165236	0.954582431
258219	Cytarabine	Sorafenib	5.691836192	-38.87723837	-2.275773674	-1.253495192
259854	Dasatinib	Lapatinib	0.871194274	-0.000353255	2.796414378	3.797768924
260247	Celecoxib	Topotecan	-0.472515144	-34.81404202	0.163637454	0.373220102
261103	Pemetrexed	Methotrexate	-9.216401487	-6.306287074	-4.706995511	-11.74109751
262407	Pemetrexed	Bleomycin	-11.3502283	1.833337781	2.859359477	-2.399117918
264333	Nelarabine	Azacitidine	-0.061171676	-12.0123027	-4.775553925	0.522863257
264441	Nelarabine	Decitabine	0.175744637	-1.40859292	-0.368854895	2.170084284
264979	SN-38	Sunitinib	-9.85670981	-67.02802995	-2.386884785	-3.941556307
265482	Celecoxib	Thalidomide	7.851307896	-1.840580677	-0.829387458	3.090273736
265778	Cytarabine	Cladribine	4.249826135	-1.909728418	6.104232158	5.307427806
265874	Pemetrexed	Dasatinib	-11.36047635	-0.587058501	2.036671156	-3.693664896
268020	Imatinib	SN-38	-0.025287629	-74.3827088	-3.35999837	2.758070545
268109	Nelarabine	Sorafenib	2.427564202	0.905301163	-0.530387581	1.992196986
268597	Nelarabine	Cisplatin	3.587003588	-17.31884119	1.650017838	4.341931279
269619	Paclitaxel	Mitotane	1.042223928	-0.491308065	-2.29874745	-0.848774433
269869	Quinacrine	Topotecan	-4.914421069	-29.85915194	-0.721233915	-0.442471824
270127	Dasatinib	Doxorubicin	-0.355303122	-0.180411587	5.337671156	4.160964079
271059	Paclitaxel	Sorafenib	16.82641572	18.22597058	16.41755966	18.06606222
271390	Nelarabine	Quinacrine	-1.463638688	-25.14593692	-0.618871051	0.897810257
271438	Cladribine	Dasatinib	-3.40798453	0.456029638	3.32839032	3.724018444
272768	Celecoxib	Bleomycin	-2.341436873	-17.69890526	0.556813964	0.676541147
272926	Vorinostat	Quinacrine	-7.127794395	-5.172685252	-4.112474511	-5.688806482
274258	Erlotinib	Cisplatin	3.85711158	7.417837809	8.765562211	5.215850985
274903	Cladribine	Topotecan	-9.675948179	-8.219608217	-5.512418301	-9.386878236
275990	Dactinomycin	Dasatinib	-2.896270697	-6.091740229	-2.012474511	-1.401966747
277874	Paclitaxel	Lapatinib	10.17424677	-2.690108175	17.90651416	15.82822207
278608	Nelarabine	Sunitinib	1.159396829	-5.296054534	-5.782220592	-0.137738919
278831	Romidepsin	Sunitinib	-1.079614663	-61.60288068	1.429722103	0.284590914
279164	Romidepsin	Bleomycin	-5.786950335	-35.18846046	-1.833686236	-2.436982058
280398	Cytarabine	Cisplatin	-4.177636499	1.305431121	3.824337822	-4.219414927
280401	Cladribine	Bleomycin	-8.669379484	-7.775171211	-1.442720791	-2.138243736
280421	Dactinomycin	Doxorubicin	1.434595323	-7.146762728	1.795702853	2.734581706
281452	Imatinib	Cisplatin	0.431546431	-12.08436506	0.087638767	0.155689221
283245	Cladribine	Decitabine	6.566937828	7.558909432	7.623051366	9.152253782
283625	Nelarabine	SN-38	-1.556395357	-81.08053096	-2.567776147	2.677117
283689	Lapatinib	Thalidomide	1.475489916	-1.071950267	1.122805111	4.716644704
283787	Romidepsin	Azacitidine	-2.170066473	-18.12813379	-1.751239798	-2.32025066
285389	Celecoxib	Doxorubicin	0.017225506	-6.547382357	4.580006656	4.745049809
285694	Imatinib	Paclitaxel	10.15645454	-4.654849379	2.83000163	7.754427822
287069	Gefitinib	Nelarabine	4.29908592	-7.183722241	4.390559659	5.993417125
287876	Celecoxib	Erlotinib	-0.728218298	-0.732642731	2.984462282	3.477955244
288046	Bleomycin	Cisplatin	-4.404638729	0.437707594	3.021204883	-4.389104042
289087	Dactinomycin	Cladribine	5.557423316	5.911059627	4.448982661	4.058812569
289743	Nelarabine	Romidepsin	3.261840129	-63.14763329	-3.451109481	2.22144347
290547	Doxorubicin	Cisplatin	-2.111210755	-0.689586666	2.510988282	-0.628238856
290793	Paclitaxel	Dasatinib	-1.809885532	1.514048344	4.478982661	1.96712079
292242	Imatinib	Sunitinib	3.136808173	-7.569468945	-8.055553925	-0.234216354
292404	Imatinib	Bleomycin	-4.942154114	-19.31890526	-0.471109481	1.795775128
293573	Vorinostat	Lapatinib	-3.833448534	-2.099344392	-0.812474511	0.275404587
294163	Dactinomycin	Methotrexate	4.2499078	-24.99695749	-1.281109481	2.906851499
294768	Lapatinib	Decitabine	-0.724949339	-1.200055812	-0.212720791	3.319543438
294896	Cytarabine	Imatinib	-0.909667813	-35.38713208	-5.290218119	-3.127087672
295614	Romidepsin	SN-38	-2.453045561	-2.305224334	-1.225744021	-1.705869755
295681	Imatinib	Decitabine	2.789734012	-4.812900524	-1.937776147	3.385331441
296020	Cladribine	Paclitaxel	-4.180432262	-10.54578524	-3.099387458	0.387646216
296239	Gefitinib	Bleomycin	1.718486963	8.001240884	8.915581699	3.296856711
296706	Cytarabine	Thalidomide	1.1216084	-37.94643688	1.820892992	1.805097898
296724	SN-38	Cisplatin	-2.093443626	2.683653876	5.988782267	2.85303846
297094	Dasatinib	Decitabine	-3.266331947	0.820027619	0.381980283	1.450154031
297342	Cladribine	Imatinib	1.527741681	-18.08842188	3.244255979	7.200004347
297950	Cladribine	SN-38	-6.729617239	-12.93296708	-0.387165236	2.312247315
298449	Pazopanib	Vandetanib	-3.605838427	-11.25262124	0.692807489	0.773933808
298536	Vemurafenib	Vandetanib	-0.807512686	-3.629793671	0.940525489	2.461178565
298738	Vismodegib	Vandetanib	-3.01046704	-4.416416138	1.013430585	0.423515766
298761	Crizotinib	Vandetanib	-2.467885749	4.777314785	6.251684305	4.903102099
298845	Axitinib	Vandetanib	-2.450387311	0.957055561	2.590652807	1.268260033
298945	Ruxolitinib	Vandetanib	-7.865685223	-1.085910327	0.694192156	-0.557721858
302826	Pemetrexed	Celecoxib	-13.05114598	-30.35298154	-3.503517576	-5.055085898
303113	Gefitinib	Celecoxib	0.519200944	-3.869261018	2.78453798	1.044251608
303434	Pazopanib	Celecoxib	1.189179041	8.608853631	9.514696378	10.42752967
303464	Lenalidomide	Celecoxib	-4.19330779	-2.737995533	-2.689295117	-4.186709872
303758	Vemurafenib	Celecoxib	0.12474429	1.808002182	3.260791282	5.606325628
303823	Crizotinib	Celecoxib	0.959288931	-1.007986383	6.159767224	6.982479134
303900	Vismodegib	Celecoxib	-2.072417829	4.011286738	3.725878335	4.233448363
303975	Axitinib	Celecoxib	-1.398257702	-1.495306005	1.504924047	1.557738317
304110	Vandetanib	Celecoxib	-1.708010904	1.050235561	3.186257381	2.712407707
304258	Gefitinib	Paclitaxel	-4.075939438	0.32922832	3.702004489	-2.670940217
304302	Ruxolitinib	Celecoxib	-4.778146417	1.159829097	2.32014627	2.921911205
304362	Pemetrexed	Paclitaxel	-12.88704382	-7.432071321	-5.041662178	-10.80644349
304964	Ruxolitinib	Paclitaxel	14.20806044	-11.48336535	14.33363877	12.28279549
305173	Axitinib	Paclitaxel	12.47225907	-10.6376878	12.50108321	10.79427652
305226	Vismodegib	Paclitaxel	14.59253155	-7.117031606	12.57213877	11.45393137
305363	Crizotinib	Paclitaxel	2.82432444	-7.303351324	4.886969933	2.501569546
305488	Vandetanib	Paclitaxel	15.84964591	-2.897597857	16.61793273	13.07490164
305722	Lenalidomide	Paclitaxel	-7.007976054	-26.91746094	-7.190326678	-9.734494142
305777	Vemurafenib	Paclitaxel	11.34858246	-11.82396684	7.936416544	8.840004471
305809	Pazopanib	Paclitaxel	14.04439863	-33.42616441	11.58059942	11.46589398
307236	Pemetrexed	Romidepsin	-6.770536614	-5.550098811	-4.023906228	-5.32126921
307445	Gefitinib	Romidepsin	3.835423398	4.965775286	5.913093772	4.666528635
307895	Vismodegib	Romidepsin	-0.316282876	-42.70156814	-3.149208718	-2.852706084
307963	Crizotinib	Romidepsin	-1.506315861	-47.38051992	-1.624319829	-1.392856178
308114	Axitinib	Romidepsin	-0.937563455	-49.32688103	-1.478764273	-1.691422581
308165	Vandetanib	Romidepsin	-2.539304393	-30.53104288	-2.948922435	-3.782797767
308392	Ruxolitinib	Romidepsin	-1.955928061	-48.99518675	-4.471653162	-4.257802802
308966	Pazopanib	Romidepsin	1.066502325	-60.999506	-2.405525844	-2.051494869
309622	Lenalidomide	Romidepsin	0.84308297	4.343670591	4.461315994	3.658010662
309764	Vemurafenib	Romidepsin	1.132825744	-45.33330297	-4.083474511	-2.643018823
311371	Pemetrexed	Cisplatin	1.291509303	-26.37558961	0.590892992	1.541412594
311638	Gefitinib	Cisplatin	3.534659253	-2.880785863	4.237837437	5.212031513
311850	Pazopanib	Sorafenib	2.284684686	-14.23685368	3.977823303	4.624852413
311935	Vemurafenib	Sorafenib	0.413960101	-2.88584801	-0.753886935	0.941785993
312163	Lenalidomide	Sorafenib	-1.853617364	-0.249636775	0.069760439	-0.740835216
312360	Vandetanib	Sorafenib	-4.375196706	-7.927602068	-0.012727577	-1.221241267
312600	Axitinib	Sorafenib	-0.490955781	-4.472158917	-1.669331379	-1.998751336
312619	Vismodegib	Sorafenib	-1.89904941	-13.91126133	-1.235886935	-0.967216781
312696	Crizotinib	Sorafenib	-5.314595235	-3.643365556	-2.904732253	-3.176700751
312825	Ruxolitinib	Cisplatin	-3.239458834	-4.891376216	-2.477781968	-0.513888984
313053	Ruxolitinib	Sorafenib	-3.182421397	-13.96430102	-2.936664713	-2.98857267
313364	Vandetanib	Cisplatin	-1.929577277	-9.240991517	-0.718350909	0.485829784
313543	Axitinib	Cisplatin	2.522825769	-5.715895809	-3.669152508	-2.113216073
313561	Vismodegib	Cisplatin	-1.449581778	-3.778707791	-3.494059745	-1.48980729
313637	Crizotinib	Cisplatin	-4.653352475	-7.043074978	-1.569549902	0.528388293
314723	Vemurafenib	Cisplatin	0.317351088	-5.853112139	-3.867716569	-0.490752005
315004	Lenalidomide	Cisplatin	-2.156684305	-0.56176418	-0.166440341	1.014336187
315168	Pazopanib	Cisplatin	0.069072116	-0.257684221	-0.139806	1.879203993
315393	Pemetrexed	Sorafenib	-11.29423632	-15.25889096	-5.69312845	-8.481840615
315603	Gefitinib	Sorafenib	-0.603476364	-1.351607997	0.516982661	-2.068344218
318860	Pazopanib	Bleomycin	-6.309166154	-28.28398698	-15.97986058	-16.09155919
318891	Vemurafenib	Bleomycin	-5.771031989	-17.91029169	-16.0774062	-14.93627824
319363	Pazopanib	Crizotinib	-4.510614351	-10.49007693	3.402464313	4.74969854
319543	Lenalidomide	Crizotinib	-6.345834935	-1.140603252	-1.074961783	-1.60318345
319811	Vemurafenib	Crizotinib	-1.626848271	-7.633424263	-1.030208718	1.514022852
319852	Vandetanib	Bleomycin	-9.203629303	-5.87858652	-4.725333729	-8.253393669
319910	Vismodegib	Crizotinib	-6.909107214	-3.156702486	0.375114772	1.004750224
319981	Axitinib	Crizotinib	0.16586485	3.405229511	5.142559217	5.285210665
320016	Axitinib	Bleomycin	-7.598463757	-11.27238566	-9.744301873	-12.05266791
320123	Vismodegib	Bleomycin	-7.590244101	-12.32687126	-10.54642292	-12.1464903
320168	Crizotinib	Bleomycin	-10.0317757	-10.27169973	-9.996058093	-11.77695523
320512	Ruxolitinib	Bleomycin	-8.706297803	-9.964844496	-8.725746317	-10.9255654
320669	Ruxolitinib	Crizotinib	-2.787656669	-3.473465734	2.331114772	2.299981318
321701	Pemetrexed	Crizotinib	-13.11644096	-17.38549597	-11.43670806	-14.26369995
321803	Gefitinib	Crizotinib	-6.991028728	1.600150167	2.02212527	-1.587384705
322515	Ruxolitinib	SN-38	0.646456452	-19.90556459	-0.047752289	-0.825124237
322678	Vandetanib	SN-38	-2.222996103	-11.84561087	2.347358822	-0.062804535
322936	Crizotinib	SN-38	-5.201209578	-17.93892312	-3.5668634	-4.778957613
323017	Vismodegib	SN-38	-3.06183736	-10.79856086	-0.105752289	-0.519192986
323088	Axitinib	SN-38	-7.775150037	-17.4848821	-1.150974511	-2.180460106
323155	Vemurafenib	SN-38	2.24260278	-12.67355304	1.222358822	2.489130852
323287	Lenalidomide	SN-38	-4.56943789	1.878476086	2.189149328	-0.06791424
323421	Pazopanib	SN-38	0.834451492	-33.17884823	2.138474156	1.917055696
323634	Gefitinib	SN-38	-0.151547781	4.768015915	6.43737155	1.977048666
323720	Vemurafenib	Nelarabine	0.882665634	-14.85434717	-4.750250445	-0.777095365
323808	Pazopanib	Nelarabine	0.859869502	-3.944866825	-2.760093621	0.165910056
323884	Vandetanib	Lapatinib	-7.030251731	-3.001336114	-0.780352902	-3.104910417
323953	Axitinib	Lapatinib	-5.092008166	-3.17622137	-1.998958304	-3.135246991
324027	Vismodegib	Lapatinib	-4.192181287	-4.08548872	-2.831624971	-3.213690296
324156	Crizotinib	Lapatinib	-6.55489808	2.775047959	3.03123986	2.297078661
324215	Ruxolitinib	Nelarabine	-0.127888029	-12.05089939	-1.617760288	1.094473879
324252	Pemetrexed	SN-38	-17.07872865	-5.461264636	-3.464072894	-8.176890646
324342	Ruxolitinib	Lapatinib	-6.3870135	-3.616364244	-2.872513859	-3.992884518
324394	Vismodegib	Nelarabine	0.373123763	-8.122280655	-4.922149177	-2.102249347
324433	Crizotinib	Nelarabine	-0.30406399	-20.18792471	0.445461934	3.263945655
324469	Axitinib	Nelarabine	-1.675101194	-15.75789963	-6.854519717	-4.51917542
324548	Vandetanib	Nelarabine	-2.201384888	-17.91151956	-0.631440341	1.546905891
324687	Pazopanib	Lapatinib	-4.480727208	-9.314625131	0.554029711	0.880941459
324719	Vemurafenib	Lapatinib	-3.933467122	-4.222509789	-2.168513859	-0.465999206
324980	Lenalidomide	Lapatinib	0.026711373	3.884515895	4.188815994	2.113617883
325404	Gefitinib	Lapatinib	-5.002255255	0.825776202	2.599791936	-1.741115675
325559	Pemetrexed	Lapatinib	-8.950238412	-11.89608105	-3.941708064	-7.538065927
328157	Vemurafenib	Axitinib	-1.209866613	0.637728571	3.532235727	5.529152634
328363	Pazopanib	Axitinib	-0.27243341	0.209160863	5.842029711	6.562977389
329537	Gefitinib	Quinacrine	11.28101341	11.350995	16.02603798	14.71082438
329923	Ruxolitinib	Axitinib	-3.086699652	3.145660624	4.696767224	4.483822434
330194	Vismodegib	Axitinib	-2.284459526	-0.791803207	2.486474156	2.258142426
330268	Pemetrexed	Quinacrine	6.702623035	-7.246342611	11.13420465	9.989466277
330634	Pazopanib	Quinacrine	19.9930889	15.89793169	17.03080749	17.93460942
331078	Lenalidomide	Quinacrine	9.565357412	17.11243721	17.1399586	15.75671563
331137	Vemurafenib	Quinacrine	20.22427239	16.87708331	18.57956906	20.71795791
331262	Gefitinib	Decitabine	-5.523831581	-3.572239532	-0.952739798	-2.277226603
331700	Pemetrexed	Decitabine	-8.60062774	-12.61903623	-1.458350909	-2.607517126
331829	Axitinib	Quinacrine	17.61726217	15.97652943	17.9113847	17.8987379
331932	Vismodegib	Quinacrine	19.75471434	19.8360176	20.39628343	21.07263556
331972	Crizotinib	Quinacrine	16.34997411	14.76919084	17.42883899	18.40377709
332045	Pazopanib	Decitabine	-1.466098991	-7.955562796	-5.263359177	-4.149903204
332206	Vandetanib	Quinacrine	15.3805868	9.523318548	15.6599586	15.26693475
332277	Ruxolitinib	Quinacrine	18.41939371	18.76734387	20.36933899	21.07576394
332466	Lenalidomide	Decitabine	1.407809279	-0.791335279	-0.734795117	-1.970504631
332555	Vemurafenib	Decitabine	-1.092544382	-4.427011973	-2.511359177	-0.204399114
333106	Vismodegib	Topotecan	-1.249192144	-4.128276066	3.121529711	3.767895436
333149	Crizotinib	Topotecan	-4.642200879	-6.106997443	1.037116765	0.448502124
333240	Axitinib	Topotecan	-6.384813475	-10.04974866	-0.853572894	-0.832129112
333421	Vandetanib	Topotecan	-3.226984801	2.87874536	4.821427106	3.592137832
333613	Ruxolitinib	Topotecan	-6.537070723	-6.632949573	1.708974156	1.624476042
333678	Axitinib	Decitabine	-2.560580954	-1.915101371	-1.150393079	-1.124124129
333841	Vismodegib	Decitabine	1.659864042	-2.866562047	-2.070438791	-1.366161491
333890	Crizotinib	Decitabine	-2.788543862	-3.295425541	-0.861216569	0.158173239
333932	Pazopanib	Topotecan	-5.306177316	-19.80517836	1.0444186	2.48830133
334049	Vandetanib	Decitabine	-4.083781218	-3.774250596	-1.275263619	-1.519870569
334237	Ruxolitinib	Decitabine	-4.515573021	-2.471305945	-1.657494346	-0.915588981
334275	Lenalidomide	Topotecan	-7.558973015	0.301152661	0.377538217	0.054156683
334434	Vemurafenib	Topotecan	-0.296283105	-15.90090529	0.226974156	2.761241243
334739	Gefitinib	Topotecan	1.013293217	8.495915954	8.880569714	5.501539411
334887	Pemetrexed	Topotecan	-8.831675663	-0.86837626	-0.389819175	-2.998221131
335722	Gefitinib	Thalidomide	-4.297550658	-9.412791527	-0.216384785	-1.66582357
338187	Pemetrexed	Thalidomide	1.737982596	-30.2861778	3.70667077	2.292455668
340028	Vismodegib	Ruxolitinib	-3.166502113	1.236222362	1.292140823	1.632932283
340944	Vismodegib	Gefitinib	3.54430918	1.686629144	6.249416544	4.158034332
341110	Axitinib	Gefitinib	3.20185473	4.997524685	6.841805433	4.035810679
341115	Pemetrexed	Imatinib	-11.53626389	-35.80358961	-8.837107008	-6.575301887
341326	Vandetanib	Gefitinib	2.81646134	5.773408259	7.443803267	2.635340357
341427	Ruxolitinib	Gefitinib	3.219631144	2.726737811	7.848914378	4.573867011
341803	Vemurafenib	Ruxolitinib	2.185319924	-2.229900434	-0.86243094	1.596625704
341856	Gefitinib	Imatinib	-2.202953644	-10.31423031	-3.195607008	-0.877467384
341949	Pazopanib	Ruxolitinib	1.124556709	0.505487386	4.5229186	5.753485836
342203	Pazopanib	Imatinib	1.601502577	-2.622350887	-1.980260288	1.244303926
342307	Pazopanib	Gefitinib	7.262632436	-1.223021626	7.972390519	7.510820744
342441	Lenalidomide	Imatinib	0.909035871	2.011569153	2.406892992	5.216605062
342574	Lenalidomide	Gefitinib	-5.693920227	-7.587458708	-2.672861233	-7.375205004
342650	Vemurafenib	Imatinib	1.491765314	-7.132023789	-3.357417111	1.003791972
342835	Axitinib	Imatinib	-0.9892874	-14.760322	-9.26432923	-6.410984308
342854	Vismodegib	Imatinib	0.734917273	-4.292783013	-4.187093621	-1.08731878
342934	Vemurafenib	Gefitinib	4.265369707	0.060911002	3.461390519	4.050163322
343042	Crizotinib	Imatinib	-1.721227821	-18.0443139	-4.822250445	-1.753297744
343243	Vandetanib	Imatinib	-3.695394071	-18.37760644	-6.818440341	-4.123358305
343290	Ruxolitinib	Imatinib	-2.230037111	-10.10102971	-4.70748251	-1.73221534
343362	Lenalidomide	Thalidomide	-1.952941778	-0.080903703	0.477115215	-1.279683904
343499	Ruxolitinib	Mitotane	-1.729564449	-4.697663159	0.906189777	1.611021092
343670	Vandetanib	Mitotane	-3.640364732	-12.40638314	1.416099008	0.778813682
343719	Axitinib	Mitotane	-2.644529295	-3.095807626	3.311788904	3.287013179
343766	Vismodegib	Mitotane	-1.077161776	-2.073059471	0.704066681	1.395862221
343815	Crizotinib	Mitotane	-3.447661345	-13.48117708	0.904416222	1.862294938
344606	Vemurafenib	Mitotane	5.461299305	-9.192644709	-2.00660968	0.185933959
344637	Vemurafenib	Thalidomide	7.792535686	-3.088333026	-0.827943013	0.977046333
344742	Lenalidomide	Mitotane	-2.970660937	2.048037616	2.809337437	2.116549466
344896	Pazopanib	Thalidomide	-0.182148271	2.869074586	2.825900015	2.814570287
344925	Pazopanib	Mitotane	2.07984561	7.057875753	7.053582889	7.750221469
344997	Pemetrexed	Mitotane	4.003539992	-35.50618229	5.843781881	5.286090794
345324	Gefitinib	Mitotane	2.631130644	-7.309111098	4.086615215	3.515033784
349079	Ruxolitinib	Methotrexate	7.830904748	-1.92282271	8.332543863	7.27670841
349307	Crizotinib	Methotrexate	-1.302920701	-9.198435941	-0.506956137	-2.497071939
349355	Vismodegib	Methotrexate	11.2461492	-1.786410044	9.391377196	9.22092597
349457	Axitinib	Methotrexate	2.852971365	-13.12651406	-2.412771122	-2.995316954
349506	Vandetanib	Methotrexate	-4.808732677	-17.02442566	-6.647215567	-8.791924511
350166	Vemurafenib	Methotrexate	9.350703251	3.808070792	5.323543863	6.915541055
350198	Pazopanib	Methotrexate	8.840585622	-14.37497418	4.284432752	5.089606076
351759	Ruxolitinib	Thalidomide	-3.817503655	2.796681118	2.454945875	2.85531791
352210	Vemurafenib	Vismodegib	1.385094136	1.116492373	2.376291282	4.861102608
352418	Pazopanib	Vismodegib	-2.409947207	4.089362314	3.838974156	5.022273452
353454	Vismodegib	Thalidomide	-0.133070105	1.847964233	1.541779209	1.842561156
353622	Crizotinib	Thalidomide	-1.467617092	-10.38031362	-3.553887458	-3.039131299
353646	Axitinib	Thalidomide	-2.590674196	-6.899860696	-4.134831902	-4.516854647
354423	Vandetanib	Thalidomide	-0.849996542	-7.138781406	2.100015409	0.873989612
354732	Pazopanib	Dasatinib	11.58420859	-50.09776375	13.8616366	13.40218174
355885	Vemurafenib	Dasatinib	8.835189462	-5.645209358	10.74408104	11.93169956
359074	Pemetrexed	Dactinomycin	0.768001003	-0.102120705	0.333226326	0.618755189
359195	Gefitinib	Dactinomycin	5.534497088	5.468887067	5.530726326	5.823366821
359368	Pazopanib	Dactinomycin	9.485951639	7.78430004	7.095808862	8.531767197
359456	Vemurafenib	Dactinomycin	21.17860073	21.07573302	21.19796583	23.81580935
359505	Lenalidomide	Dactinomycin	-1.491004725	0.092176392	0.090448548	0.445144842
359631	Vandetanib	Dactinomycin	2.405281237	6.287290047	6.209448548	6.549674018
359793	Vismodegib	Dactinomycin	13.20237371	15.48583088	15.22464219	16.60729774
359866	Crizotinib	Dactinomycin	6.203185622	9.406803219	9.008864417	10.59809695
360016	Axitinib	Dactinomycin	1.539715744	0.312692455	0.083919973	0.72709747
360094	Ruxolitinib	Dactinomycin	3.63745445	8.745332211	8.583475528	9.900042081
361157	Axitinib	Dasatinib	7.70739479	1.278579582	11.07596993	9.354889203
361228	Vismodegib	Dasatinib	9.110127566	-8.918179522	12.06852549	11.08100382
361361	Crizotinib	Dasatinib	4.529145007	-5.271683784	14.40000143	13.23861582
361863	Vandetanib	Dasatinib	14.561253	-0.749204633	16.42161254	13.4528624
362564	Ruxolitinib	Dasatinib	6.194026727	-9.551226858	15.45994588	13.93189114
366902	Vandetanib	Erlotinib	-0.558133362	5.584806026	6.330647098	3.905502175
367079	Axitinib	Erlotinib	5.208032037	11.12272872	11.25996208	9.290950272
367161	Crizotinib	Erlotinib	2.551740732	8.343348486	8.452128749	7.739827708
367240	Vismodegib	Erlotinib	4.072233987	5.957704564	6.073795416	4.735687697
367329	Ruxolitinib	Erlotinib	1.36057669	5.915127585	6.212850972	5.108506918
367589	Pazopanib	Erlotinib	-1.481011082	0.144866334	4.643877196	4.588200184
367677	Vemurafenib	Erlotinib	0.938463389	0.575496981	1.707860989	2.924217563
367806	Lenalidomide	Erlotinib	-1.492393292	9.237118045	9.404006656	5.48149297
368691	Pemetrexed	Sunitinib	-6.396578786	-19.57174118	-8.601884785	-7.940096667
368863	Gefitinib	Erlotinib	2.618492715	5.58702103	7.338661075	2.578016127
369070	Gefitinib	Sunitinib	2.221372704	-0.159246763	2.366837437	3.045108631
369596	Pemetrexed	Erlotinib	-4.973015115	-2.743426682	6.781716631	2.438094676
370004	Ruxolitinib	Sunitinib	-3.061554636	-4.186056826	-4.420750445	-2.805111508
370275	Vismodegib	Sunitinib	-1.809862559	-4.654305677	-4.867139334	-3.170798743
370352	Crizotinib	Sunitinib	-4.892222303	-3.884095079	-4.375917111	-2.504963634
370380	Axitinib	Sunitinib	-2.244351654	-7.426686442	-4.341649177	-3.233127432
370556	Vandetanib	Sunitinib	-3.227336574	-9.460489529	-3.270884785	-2.482322917
372072	Lenalidomide	Sunitinib	-2.079070494	0.976805515	1.094448548	1.91655035
372335	Vemurafenib	Sunitinib	0.898959621	-2.967251579	-2.003288331	0.998715804
372482	Pazopanib	Sunitinib	-0.103443214	-3.860052249	-4.265861556	-2.50000602
374035	Gefitinib	Cytarabine	1.594407392	4.386192958	8.0976156	1.023074957
374088	Pemetrexed	Vemurafenib	-10.29121015	-21.05853262	-9.12646202	-8.542478371
374443	Pemetrexed	Cytarabine	-4.16842317	3.023993341	5.316060045	-1.145562556
374696	Vemurafenib	Cytarabine	-1.36683742	-19.0786257	-3.395916789	-2.687482377
374878	Lenalidomide	Cytarabine	-0.607917933	-15.42555548	3.804562211	0.696921099
375026	Pazopanib	Cytarabine	-0.419277524	-37.94926971	0.2489721	-0.138480867
375819	Ruxolitinib	Cytarabine	-3.228692566	-22.61172483	0.685416544	-1.5414958
376006	Vandetanib	Cytarabine	-2.111354991	-16.57099929	1.782638767	-2.134341654
376149	Axitinib	Cytarabine	-3.918449477	-20.78876703	-4.024139011	-5.91165753
376218	Vismodegib	Cytarabine	-3.475085004	-21.93210762	-3.114083456	-4.415773722
376298	Crizotinib	Cytarabine	-4.666339636	-8.324366866	-1.801196733	-4.533473968
377489	Lenalidomide	Vemurafenib	-2.580600578	1.677600664	2.341115215	3.054943741
384668	Vemurafenib	Vemurafenib	-1.70681714	-0.24399722	1.004457949	2.821014931
385168	Pazopanib	Vemurafenib	6.097462739	8.551565151	8.868820812	9.439023597
396108	Gefitinib	Azacitidine	5.238013287	2.814340059	4.819948548	6.150691726
396262	Pemetrexed	Azacitidine	4.56971279	-5.050272008	3.986226326	5.284630314
397170	Ruxolitinib	Azacitidine	-0.358699137	1.664059236	1.79301749	3.962407209
397295	Vandetanib	Azacitidine	-2.930363151	-5.569903205	0.014337437	1.561466866
397368	Axitinib	Azacitidine	-1.249366986	-0.110473132	1.827035838	3.585763153
397499	Vismodegib	Azacitidine	-1.529538558	-3.509078217	-3.443038066	-1.186555978
397572	Crizotinib	Azacitidine	-4.821020357	-4.866575762	0.251360666	2.598974902
397599	Vemurafenib	Azacitidine	0.556227942	-1.000079894	-0.227661013	3.29165641
397876	Lenalidomide	Azacitidine	-2.121470278	0.581574055	0.673004104	2.285937652
398046	Pazopanib	Azacitidine	0.197508104	-1.840509704	-2.10998251	0.229778186
404112	Gefitinib	Pemetrexed	-5.21903295	-4.168643426	2.846605757	-5.508738538
404776	Vandetanib	Pemetrexed	1.294113924	-3.653941647	7.920192156	3.893594565
404855	Axitinib	Pemetrexed	-1.335917477	-4.27542678	2.150638767	-0.425449834
404987	Vismodegib	Pemetrexed	2.628457122	-19.35241462	4.913694322	3.031688835
405120	Ruxolitinib	Pemetrexed	-3.905066876	-18.46323206	2.336525489	-0.221219626
405160	Pazopanib	Pemetrexed	-3.005421203	-35.03237074	-0.829331703	-1.279684626
405428	Lenalidomide	Pemetrexed	-6.803917357	-26.41248024	-0.812660011	-5.152404839
409818	Gefitinib	Vorinostat	2.718056384	8.020294522	9.021149091	6.132493438
410088	Pemetrexed	Vorinostat	1.533279047	-0.949125087	5.481426868	2.825150665
410994	Lenalidomide	Vorinostat	3.981756577	7.652148127	7.715427106	5.985211137
411123	Vemurafenib	Vorinostat	-1.281428271	-5.709910787	-1.986653162	0.15714633
411154	Pazopanib	Vorinostat	-1.285517964	-6.022873684	-0.374319829	0.342210728
412781	Ruxolitinib	Vorinostat	-3.558458394	-1.033906386	0.339211669	0.263760129
412859	Axitinib	Vorinostat	3.081623221	3.485583446	2.941725883	2.239397749
412934	Vismodegib	Vorinostat	-2.894810966	-0.640022541	0.732235727	0.646217141
413015	Crizotinib	Vorinostat	-6.042290032	-2.706200531	-1.120399443	-0.891609636
413154	Vandetanib	Vorinostat	-4.174564687	1.922956398	3.371701825	2.246282497
415441	Pemetrexed	Cladribine	4.080140061	-1.676275046	3.331782	5.123377848
416241	Gefitinib	Cladribine	3.835416855	1.546253447	2.539615333	4.37583424
416855	Vandetanib	Cladribine	-1.975120244	-4.098746646	-2.141107644	-0.006309346
416924	Axitinib	Cladribine	-1.691475025	-7.649677866	-7.613910333	-5.328393402
416943	Vismodegib	Cladribine	-1.246429341	-6.970828208	-7.174594211	-4.39921883
417011	Crizotinib	Cladribine	-2.830786264	-5.350369928	-5.662427356	-2.885363343
417080	Ruxolitinib	Cladribine	-0.569868085	-1.265353308	-1.419094411	1.250034667
418072	Pazopanib	Cladribine	0.665780398	-7.886607822	-8.247093978	-5.367189435
418160	Vemurafenib	Cladribine	0.864497228	-5.519321546	-5.595750633	-1.655298668
418250	Lenalidomide	Cladribine	-0.96530404	-0.168951155	-0.126884133	2.098713667
425533	Vandetanib	Lenalidomide	-6.047623307	0.852189406	1.147166556	-1.186874866
425672	Vismodegib	Lenalidomide	-4.64950675	-2.43724479	-2.388666222	-3.419305817
425777	Axitinib	Lenalidomide	-4.418571852	-1.45390242	-1.403056278	-3.067113986
426105	Ruxolitinib	Lenalidomide	-6.174070179	-2.474227544	-2.374833467	-3.17375149
426748	Pazopanib	Lenalidomide	-3.52229675	-5.671150092	-5.113554178	-5.67300163
442618	Doxorubicin	Doxorubicin	-1.534160958	2.593807707	3.4771162	-3.593206326
443752	Pazopanib	Doxorubicin	-3.310711545	1.031992159	1.869006616	-2.501350128
443825	Vandetanib	Doxorubicin	5.093096357	2.162951692	9.033386867	5.670918804
443850	Crizotinib	Doxorubicin	-3.838938892	-12.39496028	-4.551659333	-7.200047504
443868	Axitinib	Doxorubicin	-0.143282825	-5.068238829	1.579022067	-0.237728892
443896	Ruxolitinib	Doxorubicin	-0.134159688	-11.51057197	-0.06315792	-1.977962528
1189654	Navitoclax	Topotecan	7.054075297	6.803349581	10.84831971	9.109275925
1189830	AZ12799043	Trametinib	-3.041585138	-37.38879011	-7.727531305	-6.984003579
1189880	AZ12419304	Trametinib	18.08855403	-3.104803645	18.25511306	18.46237098
1190341	AZD-7762	Navitoclax	3.63853228	3.694181666	7.392155307	3.06077158
1190368	AZD-7762	AZ13453202	3.865654996	6.644132101	8.29609682	2.08959803
1192538	Gefitinib	AZ13397262	-2.135916285	1.224899787	3.156329231	4.441900252
1192565	Gefitinib	HG-14-10-04	3.620051274	-1.23396883	4.039754358	5.818552085
1199854	Selumetinib	AZ13397262	11.31087372	15.22606514	17.17629135	14.05037982
1200019	Selumetinib	AZ12799043	-4.010592667	-12.22722778	-6.676400812	-3.159745551
1200061	Selumetinib	AZ12419304	29.0176506	26.29312187	29.7113826	30.25597314
1203715	Pictilisib	AZ13397262	5.447029579	5.500777015	8.011713086	5.266707506
1203742	Pictilisib	HG-14-10-04	2.090012591	1.636050513	5.588495677	4.310968406
1203838	Pictilisib	Doxorubicin	1.787186327	-2.074954178	3.89571621	2.247347908
1204097	Pictilisib	Topotecan	1.987375173	0.608114792	5.099983614	2.430006089
1205903	Vandetanib	HG-14-10-04	9.024336165	-8.736656369	8.284298137	11.26605521
1206857	Topotecan	AZ13453202	9.544937168	11.08869032	13.3154895	10.32980819
