# Supplementary material for: Uncovering the mechanisms of synergistic drug combinations in non-small cell lung cancer through metagene-based classification
Source: PLoS One. 2026 May 12;21(5):e0343902. doi: 10.1371/journal.pone.0343902 (PMC13166920; doi:10.1371/journal.pone.0343902)
Supplement: S2 File — (CSV) [file pone.0343902.s003.csv]

drug	target
Axitinib	FLT1,FLT4
AZ12419304	BRAF
AZ12799043	BRAF
AZ13397262	ALK
AZ13453202	BCL2L1
Azacitidine	DNMT1
AZD-7762	CHEK1
Bleomycin	LIG1,LIG3
Celecoxib	CDH11,PDPK1,PTGS2
Cisplatin	A2M,MPG
Cladribine	POLE,POLE2,POLE3,POLE4,RRM2,RRM2B
Crizotinib	ALK,MET
Cytarabine	POLB
Dactinomycin	TOP1
Dasatinib	ABL2,BTK,FYN,HSPA8,LYN,MAP3K20,MAPK14,PDGFRB,SRC,STAT5B,YES1
Decitabine	DNMT1,DNMT3A,HDAC1,HDAC2,HDAC3,HDAC4,HDAC5,HDAC9
Doxorubicin	TOP1
Erlotinib	EGFR
Gefitinib	EGFR
HG-14-10-04	ALK,EGFR
Imatinib	CSF1R,NTRK1,PDGFRB,RET
Lapatinib	EGFR,ERBB2
Lenalidomide	PTGS2,TNFSF11
Methotrexate	ATIC
Mitotane	AR,PGR
Navitoclax	BAD
Nelarabine	LIG1
Paclitaxel	MAPT
Pazopanib	FGF1,FLT1,FLT4,ITK,PDGFRB,SH2B3
Pemetrexed	ATIC
Pictilisib	PIK3CG
Quinacrine	PLA2G4A,PLA2G6
Romidepsin	ABCC1,HDAC1,HDAC2,HDAC3,HDAC4,HDAC5,HDAC9
Ruxolitinib	JAK2,TYK2
Selumetinib	MAP2K1
SN-38	TOP1
Sorafenib	BRAF,FGFR1,FLT1,FLT4,PDGFRB,RAF1,RET
Sunitinib	CSF1R,FLT1,FLT4,MET,PDGFRB
Thalidomide	ORM1,ORM2
Topotecan	TOP1
Trametinib	MAP2K1
Vandetanib	EGFR,PTK6,RET,VEGFA
Vemurafenib	BRAF
Vismodegib	SMO
Vorinostat	HDAC1,HDAC2,HDAC3,HDAC4,HDAC5,HDAC9
