# Supplementary material for: Uncovering the mechanisms of synergistic drug combinations in non-small cell lung cancer through metagene-based classification
Source: PLoS One. 2026 May 12;21(5):e0343902. doi: 10.1371/journal.pone.0343902 (PMC13166920; doi:10.1371/journal.pone.0343902)
Supplement: S3 File — (CSV) [file pone.0343902.s004.csv]

A2M	C4A
A2M	TYROBP
A2M	IFNG
A2M	MYL12A
A2M	CCND1
A2M	TNFSF10
A2M	C4B
A2M	MSR1
A2M	F2
A2M	APCS
A2M	NOS3
A2M	ITGB5
A2M	LPL
A2M	FABP4
A2M	CCND2
A2M	MYLK
A2M	ITGB2
A2M	CSF1R
A2M	COL5A1
A2M	SERPINE1
A2M	KLKB1
A2M	FOXA1
A2M	CRP
A2M	CCR1
A2M	STAT3
A2M	STAT1
A2M	ICAM1
A2M	LRP1
A2M	RHEB
A2M	CDH11
A2M	CASP3
A2M	CASP1
A2M	TNFRSF21
A2M	ABCC3
A2M	RHOT1
A2M	HLA-C
A2M	THBS2
A2M	THBS1
A2M	AIF1
A2M	RAD23A
A2M	DUSP6
A2M	MLST8
A2M	SOS1
A2M	WWTR1
A2M	PDGFA
A2M	TNF
A2M	CD163
ABCB1	IFNG
ABCB1	APEX1
ABCB1	WT1
ABCB1	ALDOB
ABCB1	GPC3
ABCB1	NOTCH4
ABCB1	CD4
ABCB1	STAT3
ABCB1	ICAM1
ABCB1	ABCC1
ABCB1	ABCC3
ABCB1	TAF1
ABCB1	IKZF1
ABCB1	NCAM1
ABCB1	HSP90AA1
ABCB1	IL12B
ABCB11	UBC
ABCB11	CRP
ABCB11	CARM1
ABCB11	NR1H3
ABCB11	CYP27A1
ABCB11	MAPK3
ABCB11	FGF19
ABCB11	CYP7A1
ABCB11	NR4A1
ABCB11	PRKCG
ABCB11	ACTN2
ABCB11	CYP4A11
ABCB11	ABCC1
ABCB11	ABCC3
ABCB4	RAD51B
ABCB4	APOC3
ABCB4	PLA2G1B
ABCB4	ABCF1
ABCB4	CHD9
ABCB4	JAK2
ABCB4	MYD88
ABCB4	PPARA
ABCB4	HDAC1
ABCB4	HDAC2
ABCB4	EPHA1
ABCB4	NCOA2
ABCB4	NCOA1
ABCB4	MAPK3
ABCB4	CSF1R
ABCB4	FOSL1
ABCB4	SCP2
ABCB4	CARM1
ABCB4	PLA2G2D
ABCB4	MYC
ABCB4	SLC27A2
ABCB4	ADH4
ABCB4	ACOX3
ABCB4	ALDH2
ABCB4	MAP4K4
ABCB4	ABCB1
ABCB4	APCS
ABCB4	TNF
ABCB4	ABCC1
ABCB4	ABCC3
ABCC1	POLD1
ABCC1	ABCC3
ABCC1	BCL2L1
ABCC1	HK2
ABCC1	CSNK2A1
ABCC1	THBS1
ABCC1	ETV6
ABCC1	GLI2
ABCC1	GLI1
ABCC3	CSNK2A2
ABCC3	CSNK2A1
ABCC3	CD163
ABCF1	PCBP1
ABCF1	SMARCD1
ABCF1	CCT5
ABCF1	EFTUD2
ABCF1	DNMT1
ABCF1	DCTN1
ABCF1	RBM10
ABCF1	CDK12
ABCF1	PRCC
ABCF1	ARAF
ABCF1	RFC2
ABCF1	CNOT1
ABCF1	SYNCRIP
ABCF1	FUS
ABCF1	PKM
ABCF1	RFC4
ABCF1	ALDOA
ABCF1	SND1
ABCF1	ERCC2
ABCF1	ABCB1
ABCF1	PSME3
ABCF1	ABCC3
ABCF1	LRPPRC
ABCF1	GPI
ABCF1	GMPS
ABCF1	ATIC
ABCF1	KIF5B
ABCF1	NONO
ABCF1	PLCB4
ABCF1	POLE3
ABCF1	PPP2R1A
ABCF1	HNRNPA2B1
ABCF1	ABCC1
ABCF1	PLK1
ABCF1	LIG3
ABCF1	CSNK2A1
ABCF1	SUZ12
ABCF1	UBC
ABCF1	TNF
ABCF1	PABPC1
ABCF1	ASXL1
ABCF1	CDC6
ABCF1	CSNK2A2
ABCF1	POLD2
ABCF1	SPTAN1
ABCF1	EEF1B2
ABCF1	HSP90AA1
ABCF1	ZRSR2
ABCF1	LDHA
ABCF1	G3BP1
ABCF1	G3BP2
ABI1	DIAPH1
ABI1	TCF12
ABI1	LAT
ABI1	LSM14A
ABI1	PPP2R1A
ABI1	TAF1
ABI1	PLCG1
ABI1	SGMS1
ABI1	ITGB1
ABI1	TRIP10
ABI1	LCP2
ABI1	NCK1
ABI1	NCK2
ABI1	WASF3
ABI1	MBD4
ABI1	SMARCD1
ABI1	FNBP1
ABI1	STAG2
ABI1	GNG2
ABI1	SPTAN1
ABI1	MLLT10
ABI1	BCAR1
ABI1	USP8
ABI1	KIF5B
ABI1	IQGAP1
ABI1	MED17
ABI1	VCL
ABI1	ROCK1
ABI1	CUL4B
ABI1	RAPGEF2
ABI1	TFRC
ABI1	ITK
ABI1	NIN
ABI1	DOCK1
ABI1	PPM1B
ABI1	EGF
ABI1	GPHN
ABI1	HBEGF
ABI1	APPL1
ABI1	MAP4K3
ABI1	MAP4K4
ABI1	WASL
ABI1	YES1
ABI1	NCKIPSD
ABI1	WASF1
ABI1	WASF2
ABI1	STAM2
ABI1	ZCCHC8
ABI1	PPP2R5C
ABI1	PICALM
ABI1	ITSN1
ABI1	ANAPC10
ABI1	CAPN7
ABI1	MYC
ABI1	DEK
ABI1	PIK3R6
ABI1	PIK3R1
ABI1	UBC
ABI1	HRAS
ABI1	VAV3
ABI1	VAV2
ABI1	NCF2
ABI1	CCNG2
ABI1	ABL2
ABI1	RASA1
ABI1	FER
ABI1	ARFGEF1
ABI1	ARFGEF2
ABI1	SOS2
ABI1	SOS1
ABI1	ID2
ABI1	HSP90AA1
ABI1	MYO5A
ABI1	SCP2
ABI1	RIPK2
ABI1	ELF1
ABI1	STAM
ABI1	CLASP2
ABL2	FER
ABL2	DICER1
ABL2	SOS1
ABL2	HSP90AA1
ABL2	MSN
ABL2	CLASP2
ACAA1	CDK12
ACAA1	ALDH3B2
ACAA1	GMPS
ACAA1	PKM
ACAA1	FABP1
ACAA1	ALDH2
ACAA1	PFKP
ACAA1	GPI
ACAA1	ALDOB
ACAA1	CSNK2A2
ACAA1	MAPKAPK3
ACAA1	PDHB
ACAA1	POLD4
ACAA1	SCP2
ACAA1	LDHA
ACAA1	LDHB
ACAA1	ABCC3
ACACA	PLK1
ACACA	HDAC2
ACACA	MYC
ACACA	MDM2
ACACA	CSNK2A1
ACACA	KIF5B
ACACA	FUS
ACACA	PABPC1
ACACA	CCT5
ACACA	PCBP1
ACACA	PKM
ACACA	HMMR
ACACA	UBC
ACACA	CSNK2A2
ACACA	RHOT1
ACACA	PKLR
ACACA	PFKP
ACACA	SUZ12
ACACA	RRM2
ACACA	CDK12
ACACA	ACAA1
ACACA	HSP90AA1
ACAD8	PDHB
ACAD8	ARFGEF1
ACAD8	SCP2
ACAD8	LDHA
ACAD8	LDHB
ACAD8	TAF1
ACAD8	ABCC3
ACADL	GHR
ACADL	CPT2
ACADL	SCD5
ACADL	EHHADH
ACADL	ACSL3
ACADL	ACSL1
ACADL	ACSL4
ACADL	ACOX2
ACADL	UBC
ACADL	ACSL5
ACADL	ACADM
ACADL	PDHB
ACADL	PPARD
ACADL	ACO1
ACADL	ACAD8
ACADL	INS
ACADL	FABP3
ACADL	HMGCS2
ACADL	PDHA1
ACADL	ACSS2
ACADL	ACSS1
ACADL	RXRB
ACADL	ALDH9A1
ACADL	ALDH7A1
ACADL	ADH7
ACADL	ACOX3
ACADL	ID4
ACADL	ACOX1
ACADL	LEP
ACADL	SCP2
ACADL	CAT
ACADL	ACAA1
ACADL	CPT1A
ACADL	CPT1C
ACADL	CPT1B
ACADL	ADH1B
ACADL	SDHA
ACADL	SDHC
ACADM	CDC73
ACADM	WEE1
ACADM	FXR1
ACADM	PIK3C2A
ACADM	VEGFA
ACADM	TCF12
ACADM	YBX1
ACADM	CDKN1B
ACADM	HSP90B1
ACADM	PTGES3
ACADM	CCT5
ACADM	ABCB1
ACADM	HMMR
ACADM	MCM3
ACADM	PPARG
ACADM	SSBP1
ACADM	BAZ2B
ACADM	PSIP1
ACADM	CSNK1A1
ACADM	HMGCS2
ACADM	MCM6
ACADM	MYH14
ACADM	CLCC1
ACADM	POLR2B
ACADM	FH
ACADM	CDC7
ACADM	NCOA1
ACADM	NCOA4
ACADM	DDB1
ACADM	RXRB
ACADM	SLC27A2
ACADM	MCM2
ACADM	CAT
ACADM	AIFM1
ACADM	SGMS1
ACADM	CSNK2B
ACADM	CAD
ACADM	ACAA1
ACADM	RTN4
ACADM	MBD4
ACADM	PPP3CB
ACADM	PPP3CC
ACADM	HDAC2
ACADM	BCL11A
ACADM	EIF3E
ACADM	RFC5
ACADM	CBFB
ACADM	SHMT1
ACADM	HNRNPA2B1
ACADM	LIPA
ACADM	RFC1
ACADM	CSNK2A1
ACADM	SCD5
ACADM	SYNCRIP
ACADM	ACTB
ACADM	STAG1
ACADM	RUVBL1
ACADM	PLA2G12A
ACADM	FOXA2
ACADM	SF3A3
ACADM	PKM
ACADM	BUB3
ACADM	XRCC5
ACADM	ALDH7A1
ACADM	HDAC1
ACADM	RFC4
ACADM	PGAM1
ACADM	CASP6
ACADM	CARM1
ACADM	ENO1
ACADM	ENO3
ACADM	NCOA2
ACADM	UNG
ACADM	ACOX2
ACADM	ACOX3
ACADM	ACOX1
ACADM	ALDH2
ACADM	MDM2
ACADM	RAD50
ACADM	USP8
ACADM	MSH2
ACADM	RPA2
ACADM	YWHAQ
ACADM	IDH1
ACADM	CACYBP
ACADM	CDC16
ACADM	ABCF1
ACADM	PPARD
ACADM	ABI1
ACADM	IDH2
ACADM	BRCA1
ACADM	GPI
ACADM	GMPS
ACADM	RBBP7
ACADM	XRCC6
ACADM	PPM1B
ACADM	SRSF2
ACADM	TFRC
ACADM	PGK1
ACADM	RBL2
ACADM	EHHADH
ACADM	PARP1
ACADM	ALDH1A3
ACADM	TP53
ACADM	ACAD8
ACADM	PHF6
ACADM	PPARA
ACADM	PSMA6
ACADM	PDHA1
ACADM	ACSS2
ACADM	ACSS1
ACADM	APPL1
ACADM	HSP90AA1
ACADM	NMI
ACADM	PPP2R1A
ACADM	PPP2R1B
ACADM	CYCS
ACADM	AIMP1
ACADM	BMPR1A
ACADM	FMR1
ACADM	APEX1
ACADM	ELOB
ACADM	HSPA1L
ACADM	NT5C2
ACADM	PCNA
ACADM	CPT1C
ACADM	CPT1B
ACADM	ALDOA
ACADM	PPP1CB
ACADM	PPP1CC
ACADM	RPA1
ACADM	RPA3
ACADM	PDK1
ACADM	LPL
ACADM	LAMTOR3
ACADM	LRPPRC
ACADM	FBP1
ACADM	DHX15
ACADM	CDC23
ACADM	CPT2
ACADM	NTRK1
ACADM	ANAPC13
ACADM	ELOC
ACADM	IREB2
ACADM	DDX3X
ACADM	PRKDC
ACADM	PPP2CA
ACADM	ACSL1
ACADM	ACSL4
ACADM	ACSL5
ACADM	EIF4G3
ACADM	UBC
ACADM	CCNH
ACADM	KDM5A
ACADM	DEK
ACADM	CLTC
ACADM	DDX5
ACADM	CHD9
ACADM	SCD
ACADM	PDHB
ACADM	PGM1
ACADM	ALDOB
ACADM	PAK5
ACADM	ACO1
ACADM	TAF1
ACADM	CDC27
ACADM	CPT1A
ACADM	CCNG1
ACADM	LDHC
ACADM	MYL12A
ACADM	ALDH9A1
ACADM	FADS2
ACADM	ADH5
ACADM	PRKACB
ACADM	ATIC
ACADM	ACSL3
ACADM	CAB39
ACADM	SCP2
ACADM	HSPA1A
ACADM	CUL4A
ACADM	HCFC1
ACADM	MLH1
ACADM	LDHA
ACADM	LDHB
ACADM	CLASP2
ACADM	GTF2H1
ACADM	ORC2
ACADM	ORC3
ACADM	ALDH1B1
ACADM	NPM1
ACADM	RASA1
ACADM	UPF3B
ACADM	G3BP2
ACADM	SDHA
ACADM	SDHC
ACADM	ATF2
ACD	WRN
ACD	SMARCD1
ACD	MAD1L1
ACD	FUS
ACD	EIF4B
ACD	RFC4
ACD	UNG
ACD	RAD50
ACD	ERCC1
ACD	PFKP
ACD	HRAS
ACD	CSNK2A2
ACD	AFAP1L2
ACD	CDC6
ACD	STAG2
ACD	STAG1
ACD	TAF1
ACD	POLD1
ACD	POLD2
ACD	POLD3
ACD	POLD4
ACD	LDHA
ACD	ORC1
ACKR3	ESPL1
ACKR3	CCL19
ACKR3	VEGFA
ACKR3	HES1
ACKR3	LAMA4
ACKR3	EGFR
ACKR3	PGF
ACKR3	CXCR3
ACKR3	CXCR2
ACKR3	CXCR1
ACKR3	CXCR6
ACKR3	CXCR5
ACKR3	CXCR4
ACKR3	GNG12
ACKR3	CXCL1
ACKR3	CXCL2
ACKR3	GNG2
ACKR3	CCL7
ACKR3	LAMB1
ACKR3	LAMB2
ACKR3	GNAI1
ACKR3	CNR2
ACKR3	COL5A2
ACKR3	COL5A1
ACKR3	MMP9
ACKR3	MMP2
ACKR3	CAV1
ACKR3	ADCY1
ACKR3	CXCL6
ACKR3	CXCL8
ACKR3	ADORA3
ACKR3	LAMC1
ACKR3	TP53
ACKR3	CXCL3
ACKR3	CCR1
ACKR3	CCR2
ACKR3	CCR4
ACKR3	CCR5
ACKR3	CCR6
ACKR3	CCR7
ACKR3	CCR8
ACKR3	CCR9
ACKR3	IL1B
ACKR3	IL6
ACKR3	CDH11
ACKR3	ANXA1
ACKR3	CCR3
ACKR3	UBC
ACKR3	NFKBIA
ACKR3	THBS1
ACKR3	SDC2
ACKR3	TNFAIP6
ACKR3	WNT5A
ACKR3	DUSP1
ACKR3	HEY1
ACKR3	CCL11
ACKR3	CCL13
ACKR3	CCL16
ACKR3	CCL17
ACKR3	IFNA2
ACKR3	ID2
ACKR3	PF4
ACKR3	AR
ACO1	CAD
ACO1	IREB2
ACO1	EXT2
ACO1	IDH2
ACO1	IDH1
ACO1	EHHADH
ACO1	SHMT1
ACO1	SYNCRIP
ACO1	AKT1
ACO1	SLC2A1
ACO1	ALDH9A1
ACO1	UBC
ACO1	PGK1
ACO1	YBX1
ACO1	CLTC
ACO1	NCKAP1
ACO1	ALDH2
ACO1	PGM1
ACO1	PGM2
ACO1	AIFM1
ACO1	PPP2R5A
ACO1	AOX1
ACO1	ME1
ACO1	FABP1
ACO1	ACSS2
ACO1	ACSS1
ACO1	ENO1
ACO1	ADH5
ACO1	ARNT
ACO1	ACOX1
ACO1	STEAP3
ACO1	SCP2
ACO1	CAT
ACO1	HSPA1A
ACO1	MITF
ACO1	ACAA1
ACO1	PXN
ACO1	ADH1B
ACO1	VCL
ACO1	AR
ACO1	ALDH1B1
ACO1	ALDOB
ACO1	ALDH7A1
ACO1	SKP1
ACO1	ADH1A
ACO1	SDHA
ACO1	GPI
ACOX1	NR1H3
ACOX1	RXRB
ACOX1	ALDH9A1
ACOX1	CAT
ACOX1	MITF
ACOX1	ACAA1
ACOX1	DHX35
ACOX1	VNN1
ACOX1	EIF4E
ACOX1	IRF2
ACOX1	CYP27A1
ACOX1	FABP1
ACOX1	ALDH2
ACOX1	CDK4
ACOX1	CDK6
ACOX1	ADH1B
ACOX1	ADH1A
ACOX1	APOC3
ACOX1	IDH2
ACOX1	IDH1
ACOX1	ACAD8
ACOX1	RAF1
ACOX1	ACSS2
ACOX1	ACSS1
ACOX1	CYCS
ACOX1	INSR
ACOX1	STAM2
ACOX1	CYP4A22
ACOX1	CPT1C
ACOX1	CPT1B
ACOX1	MCM2
ACOX1	DUSP14
ACOX1	ALDOC
ACOX1	ALDOB
ACOX1	ABCC1
ACOX1	AKT1
ACOX1	CPT2
ACOX1	GOLGA5
ACOX1	UBC
ACOX1	CLTC
ACOX1	TAF1
ACOX1	ME1
ACOX1	RBL2
ACOX1	CRNKL1
ACOX1	ADH5
ACOX1	SCP2
ACOX1	HSPA1A
ACOX1	TNF
ACOX2	GHR
ACOX2	ABCB1
ACOX2	IDH1
ACOX2	SCD5
ACOX2	UBC
ACOX2	ALDH2
ACOX2	ADH1B
ACOX2	PDHB
ACOX2	NR1H3
ACOX2	VEGFC
ACOX2	ACOX1
ACOX2	CYP27A1
ACOX2	MYH11
ACOX2	FABP1
ACOX2	ACSS2
ACOX2	RXRB
ACOX2	ACOX3
ACOX2	ACAD8
ACOX2	AOX1
ACOX2	SCP2
ACOX2	CAT
ACOX2	INSR
ACOX2	ACAA1
ACOX2	LDHB
ACOX2	AR
ACOX2	ALDOB
ACOX3	CPT2
ACOX3	IDH2
ACOX3	IDH1
ACOX3	UBC
ACOX3	SMURF2
ACOX3	GK2
ACOX3	TAF1
ACOX3	ACAD8
ACOX3	RBM10
ACOX3	ACSS2
ACOX3	ACSS1
ACOX3	RXRB
ACOX3	MYC
ACOX3	ACOX1
ACOX3	ALDH2
ACOX3	SCP2
ACOX3	CAT
ACOX3	CAD
ACOX3	ACAA1
ACOX3	CPT1C
ACOX3	CPT1B
ACOX3	ALDOC
ACOX3	ALDOB
ACP1	TYK2
ACP1	GNAS
ACP1	FXR1
ACP1	PDHB
ACP1	PTEN
ACP1	CTCF
ACP1	FH
ACP1	CDC6
ACP1	SMC3
ACP1	DDB1
ACP1	EI24
ACP1	TAF1
ACP1	MAP2K1
ACP1	MYC
ACP1	EGFR
ACP1	RCHY1
ACP1	NCK1
ACP1	MIF
ACP1	EIF3E
ACP1	CBFB
ACP1	SYNCRIP
ACP1	FN1
ACP1	PTGES3
ACP1	DBF4
ACP1	FLT4
ACP1	ABL2
ACP1	RUVBL1
ACP1	COX6C
ACP1	EIF4B
ACP1	MCM6
ACP1	MCM5
ACP1	MCM2
ACP1	HDAC2
ACP1	RFC5
ACP1	RFC4
ACP1	FABP4
ACP1	ELOC
ACP1	PGAM1
ACP1	FLT1
ACP1	ENO1
ACP1	UNG
ACP1	ITK
ACP1	DUSP1
ACP1	CDK1
ACP1	CDK4
ACP1	PTK2
ACP1	PTK6
ACP1	MSH2
ACP1	RPA2
ACP1	YWHAZ
ACP1	XRCC5
ACP1	YWHAQ
ACP1	PFKP
ACP1	YWHAE
ACP1	MAT2A
ACP1	LIAS
ACP1	CDC16
ACP1	ADH1B
ACP1	MAP3K7
ACP1	BRCA1
ACP1	IDH1
ACP1	FGFR4
ACP1	FGFR2
ACP1	FGFR1
ACP1	RBX1
ACP1	NONO
ACP1	CDK2
ACP1	EPHB2
ACP1	PARP1
ACP1	HSP90AA1
ACP1	TP53
ACP1	POLE3
ACP1	POLE2
ACP1	LAMTOR3
ACP1	CAPN7
ACP1	ERCC3
ACP1	MSH6
ACP1	GPSM2
ACP1	CYCS
ACP1	AIMP1
ACP1	INSR
ACP1	MAP2K4
ACP1	YES1
ACP1	APEX1
ACP1	HNRNPA2B1
ACP1	PCNA
ACP1	MCM7
ACP1	MCM4
ACP1	MCM3
ACP1	RPA3
ACP1	PICALM
ACP1	LRPPRC
ACP1	HDAC3
ACP1	LYN
ACP1	DDX3X
ACP1	RET
ACP1	CSNK2A1
ACP1	AKR1A1
ACP1	MAPKAPK5
ACP1	PCBP1
ACP1	NACA
ACP1	UBC
ACP1	PGM1
ACP1	RAD23A
ACP1	EPHA4
ACP1	EPHA3
ACP1	EPHA1
ACP1	CCNG1
ACP1	NPM1
ACP1	SPTAN1
ACP1	DUSP2
ACP1	CCNB1
ACP1	EEF1B2
ACP1	MNAT1
ACP1	ADH5
ACP1	MET
ACP1	SCP2
ACP1	VHL
ACP1	HSPA1A
ACP1	HSPA1L
ACP1	CUL4A
ACP1	LDHA
ACP1	LDHB
ACP1	RAD21
ACP1	GAPDHS
ACP1	ACTB
ACP1	PSME3
ACP1	ORC2
ACP1	G3BP2
ACSL1	IL6ST
ACSL1	FKBP5
ACSL1	PIK3C2A
ACSL1	PTEN
ACSL1	ANGPTL4
ACSL1	JAK2
ACSL1	NR1H3
ACSL1	DUSP5
ACSL1	PPARG
ACSL1	PPARD
ACSL1	RET
ACSL1	FH
ACSL1	NCOA2
ACSL1	PKLR
ACSL1	NCOA1
ACSL1	NCOA4
ACSL1	S100A9
ACSL1	S100A8
ACSL1	RXRB
ACSL1	ALDH9A1
ACSL1	SLC27A5
ACSL1	SLC27A4
ACSL1	SLC27A6
ACSL1	SLC27A1
ACSL1	SLC27A2
ACSL1	F2
ACSL1	ETV6
ACSL1	TNFAIP6
ACSL1	SGMS1
ACSL1	CAT
ACSL1	ACAA1
ACSL1	RCHY1
ACSL1	RTN4
ACSL1	HERPUD1
ACSL1	GHR
ACSL1	KLF6
ACSL1	EHHADH
ACSL1	LIPA
ACSL1	SCD5
ACSL1	SEC24D
ACSL1	LPL
ACSL1	LY96
ACSL1	SLC2A1
ACSL1	CYLD
ACSL1	CPT1A
ACSL1	ALDH3B2
ACSL1	ARFGAP3
ACSL1	PKM
ACSL1	CYP27A1
ACSL1	RALB
ACSL1	MYC
ACSL1	IQGAP1
ACSL1	FABP4
ACSL1	NFKB1
ACSL1	ACOX2
ACSL1	ACOX3
ACSL1	ACOX1
ACSL1	ALDH2
ACSL1	C3AR1
ACSL1	CEBPB
ACSL1	CEBPA
ACSL1	MBD2
ACSL1	ADH1B
ACSL1	ADH1A
ACSL1	IDH1
ACSL1	RAPGEF2
ACSL1	GADD45A
ACSL1	GADD45B
ACSL1	CYP4F11
ACSL1	GPI
ACSL1	IDH2
ACSL1	KIF5B
ACSL1	PPARA
ACSL1	CARM1
ACSL1	NDRG1
ACSL1	PPM1B
ACSL1	TRRAP
ACSL1	GPHN
ACSL1	IL13RA1
ACSL1	ACAD8
ACSL1	NFE2L2
ACSL1	VEGFA
ACSL1	CXCL2
ACSL1	CCR1
ACSL1	ACSS2
ACSL1	ACSS1
ACSL1	PICALM
ACSL1	ALDH7A1
ACSL1	IL6
ACSL1	CYCS
ACSL1	FAS
ACSL1	ANXA1
ACSL1	CPT1C
ACSL1	CPT1B
ACSL1	ALDOC
ACSL1	ALDOB
ACSL1	CASP3
ACSL1	CASP1
ACSL1	BCL3
ACSL1	AOX1
ACSL1	CPT2
ACSL1	LYN
ACSL1	STAT3
ACSL1	DDX3X
ACSL1	HK2
ACSL1	RAP1A
ACSL1	ACSL4
ACSL1	TLR1
ACSL1	TLR4
ACSL1	UBC
ACSL1	TLR8
ACSL1	ACSL6
ACSL1	NFKBIA
ACSL1	NFKBIZ
ACSL1	ACSL5
ACSL1	IL1R1
ACSL1	CHD9
ACSL1	SCD
ACSL1	PDHB
ACSL1	IL4R
ACSL1	PGM1
ACSL1	ACO1
ACSL1	IL1RN
ACSL1	RAD23B
ACSL1	ME1
ACSL1	IKZF1
ACSL1	NBN
ACSL1	DUSP1
ACSL1	FADS2
ACSL1	LEP
ACSL1	SCP2
ACSL1	HSPA1A
ACSL1	RIPK2
ACSL1	ELF1
ACSL1	LDHB
ACSL1	RAD21
ACSL1	TNF
ACSL1	ALDH1B1
ACSL1	TAB2
ACSL1	CD163
ACSL1	PTPRC
ACSL3	CDC73
ACSL3	ZFYVE16
ACSL3	IRAK4
ACSL3	FXR1
ACSL3	PIK3C2A
ACSL3	MYL12A
ACSL3	BAZ2B
ACSL3	CCT5
ACSL3	HMMR
ACSL3	DLG1
ACSL3	CHUK
ACSL3	PGM1
ACSL3	PPARG
ACSL3	PPARD
ACSL3	CSNK1A1
ACSL3	ALDH2
ACSL3	GMPS
ACSL3	MAP3K7
ACSL3	POLB
ACSL3	FH
ACSL3	IQGAP1
ACSL3	RRM2B
ACSL3	SCD
ACSL3	RXRB
ACSL3	ALDH9A1
ACSL3	SLC27A5
ACSL3	SLC27A4
ACSL3	SLC27A6
ACSL3	SLC27A2
ACSL3	ZNF638
ACSL3	INSR
ACSL3	PPM1B
ACSL3	CAD
ACSL3	HERPUD1
ACSL3	ACAA1
ACSL3	YES1
ACSL3	CNOT1
ACSL3	RTN4
ACSL3	DEPDC1B
ACSL3	LCP1
ACSL3	ANK3
ACSL3	PPP3CB
ACSL3	STAM2
ACSL3	YWHAE
ACSL3	IKBKB
ACSL3	ARHGEF2
ACSL3	LIPA
ACSL3	SCD5
ACSL3	DBF4
ACSL3	ARFGAP3
ACSL3	STAM
ACSL3	RUVBL1
ACSL3	PKM
ACSL3	BUB3
ACSL3	EGLN1
ACSL3	HDAC2
ACSL3	RFC4
ACSL3	PGAM1
ACSL3	PPP1R12A
ACSL3	HSPA1A
ACSL3	HSP90B1
ACSL3	ACOX2
ACSL3	ACOX3
ACSL3	PTK2
ACSL3	MSH2
ACSL3	YWHAQ
ACSL3	PFKP
ACSL3	YWHAH
ACSL3	SUZ12
ACSL3	MED17
ACSL3	YWHAB
ACSL3	MAT2A
ACSL3	ACTG1
ACSL3	GPI
ACSL3	ACTG2
ACSL3	CYP4F11
ACSL3	ATP6AP2
ACSL3	ERBB2
ACSL3	H3F3A
ACSL3	IDH2
ACSL3	LRP8
ACSL3	KIF5B
ACSL3	PPARA
ACSL3	ACOX1
ACSL3	NDRG1
ACSL3	GK2
ACSL3	PGK1
ACSL3	HSP90AA1
ACSL3	TP53
ACSL3	RHOT1
ACSL3	EIF4E
ACSL3	EHHADH
ACSL3	GOLGA5
ACSL3	ACACA
ACSL3	ACSS2
ACSL3	ACSS1
ACSL3	TPR
ACSL3	APPL1
ACSL3	ALDH7A1
ACSL3	ACAD8
ACSL3	RRM2
ACSL3	MAP4K3
ACSL3	AIMP1
ACSL3	CACYBP
ACSL3	WASL
ACSL3	EGFR
ACSL3	CPT1A
ACSL3	CPT1C
ACSL3	CPT1B
ACSL3	MCM2
ACSL3	ABCC1
ACSL3	PICALM
ACSL3	LRPPRC
ACSL3	ACSL4
ACSL3	DHX15
ACSL3	SLC27A1
ACSL3	CPT2
ACSL3	LIG3
ACSL3	LYN
ACSL3	XRCC5
ACSL3	ILK
ACSL3	CSNK1G3
ACSL3	PPP2CB
ACSL3	ACSL6
ACSL3	UBC
ACSL3	PABPC1
ACSL3	DEK
ACSL3	CLTC
ACSL3	ACSL5
ACSL3	NCKAP1
ACSL3	PDHB
ACSL3	IDH1
ACSL3	POLR2B
ACSL3	ACO1
ACSL3	ACTB
ACSL3	ME1
ACSL3	ABL2
ACSL3	TNPO1
ACSL3	NBN
ACSL3	CCNB1
ACSL3	ARFGEF1
ACSL3	FADS2
ACSL3	CRNKL1
ACSL3	ADH5
ACSL3	ALDH3B2
ACSL3	ACVR1
ACSL3	ROCK2
ACSL3	SCP2
ACSL3	ADAM10
ACSL3	SEC31A
ACSL3	HSPA1L
ACSL3	ACSL1
ACSL3	ORC2
ACSL3	ALDH1B1
ACSL3	ACTN1
ACSL3	G3BP2
ACSL3	SDHA
ACSL3	ATF2
ACSL4	ATRX
ACSL4	ACTG1
ACSL4	SLC27A6
ACSL4	CDC73
ACSL4	PIK3C2A
ACSL4	STK3
ACSL4	STK4
ACSL4	AHR
ACSL4	STAG2
ACSL4	JAK2
ACSL4	CHUK
ACSL4	PPARG
ACSL4	PPARD
ACSL4	CSNK1A1
ACSL4	AKT3
ACSL4	ZFYVE16
ACSL4	RAP1B
ACSL4	RET
ACSL4	POLE
ACSL4	NCOA2
ACSL4	PKLR
ACSL4	SLC27A5
ACSL4	SLC27A4
ACSL4	SLC27A1
ACSL4	SLC27A2
ACSL4	SGMS1
ACSL4	ITCH
ACSL4	CAD
ACSL4	YES1
ACSL4	ALDH3B2
ACSL4	RTN4
ACSL4	PLA2G4A
ACSL4	E2F3
ACSL4	PPP3CB
ACSL4	PPP3CC
ACSL4	EHHADH
ACSL4	ACAA1
ACSL4	LIPA
ACSL4	SCD5
ACSL4	SEC24D
ACSL4	LY96
ACSL4	ACTB
ACSL4	ARFGAP3
ACSL4	PLA2G1B
ACSL4	RUVBL1
ACSL4	PKM
ACSL4	SORL1
ACSL4	RBX1
ACSL4	EIF4E
ACSL4	PLA2G10
ACSL4	HDAC2
ACSL4	RFC4
ACSL4	FABP5
ACSL4	PGAM1
ACSL4	RANBP2
ACSL4	ACOX2
ACSL4	ACOX3
ACSL4	ACOX1
ACSL4	ALDH2
ACSL4	USP8
ACSL4	YWHAZ
ACSL4	YWHAQ
ACSL4	PFKP
ACSL4	MAT2A
ACSL4	RRM2B
ACSL4	ALDH7A1
ACSL4	GPI
ACSL4	ACTG2
ACSL4	CYP4F11
ACSL4	PLA2G6
ACSL4	PLA2G5
ACSL4	IDH1
ACSL4	KIF5B
ACSL4	HNRNPA2B1
ACSL4	MYO5A
ACSL4	PPARA
ACSL4	PPM1B
ACSL4	PGK1
ACSL4	TP53
ACSL4	NFE2L2
ACSL4	PPP2R5E
ACSL4	EGLN1
ACSL4	ACACA
ACSL4	ACSS2
ACSL4	ACSS1
ACSL4	PLA2G2A
ACSL4	PLA2G2C
ACSL4	PLA2G2E
ACSL4	PLA2G2D
ACSL4	PLA2G2F
ACSL4	IL15
ACSL4	BPGM
ACSL4	IQGAP1
ACSL4	CPT1A
ACSL4	CPT1C
ACSL4	CPT1B
ACSL4	AKT1
ACSL4	CPT2
ACSL4	DDX3X
ACSL4	TLR6
ACSL4	UBC
ACSL4	RHOT1
ACSL4	DEK
ACSL4	CLTC
ACSL4	ACSL5
ACSL4	PGM1
ACSL4	POLR2B
ACSL4	STAT1
ACSL4	CDC27
ACSL4	AIFM1
ACSL4	NCF2
ACSL4	RAD23B
ACSL4	EPHA3
ACSL4	MAPK14
ACSL4	ME1
ACSL4	PPP1R12A
ACSL4	GK2
ACSL4	DICER1
ACSL4	ACVR1
ACSL4	SCP2
ACSL4	ADAM10
ACSL4	MSN
ACSL4	RIPK2
ACSL4	RRM2
ACSL4	ELF1
ACSL4	IL1R1
ACSL4	ALDH9A1
ACSL4	ALDH1B1
ACSL4	PLAA
ACSL4	SCD
ACSL4	SDHA
ACSL4	ATF2
ACSL5	ACTG1
ACSL5	IRAK4
ACSL5	CAMK2G
ACSL5	TNFSF10
ACSL5	PPARG
ACSL5	PPARA
ACSL5	IL15RA
ACSL5	PKLR
ACSL5	RXRB
ACSL5	LEPR
ACSL5	ALDH9A1
ACSL5	SLC27A5
ACSL5	SLC27A4
ACSL5	SLC27A6
ACSL5	SLC27A1
ACSL5	SLC27A2
ACSL5	IL2RG
ACSL5	CAT
ACSL5	ACAA1
ACSL5	ALDH3B2
ACSL5	ITGB2
ACSL5	RTN4
ACSL5	LCP2
ACSL5	SCD5
ACSL5	PKM
ACSL5	CYP27A1
ACSL5	LY75
ACSL5	FABP2
ACSL5	FABP1
ACSL5	TXNIP
ACSL5	ACOX2
ACSL5	ACOX3
ACSL5	ACOX1
ACSL5	ALDH2
ACSL5	ANK3
ACSL5	ADH1B
ACSL5	GPI
ACSL5	CYP4F11
ACSL5	IDH2
ACSL5	IDH1
ACSL5	EHHADH
ACSL5	TCF7L2
ACSL5	TP53
ACSL5	ACAD8
ACSL5	RHOT1
ACSL5	ACSS2
ACSL5	ACSS1
ACSL5	ALDH7A1
ACSL5	AOX1
ACSL5	CPT1A
ACSL5	CPT1C
ACSL5	CPT1B
ACSL5	MCM3
ACSL5	CASP1
ACSL5	ABCC3
ACSL5	PFKP
ACSL5	CPT2
ACSL5	HK2
ACSL5	UBC
ACSL5	PDHB
ACSL5	ACO1
ACSL5	TAF1
ACSL5	AIFM1
ACSL5	POLD1
ACSL5	ADH4
ACSL5	SCP2
ACSL5	RIPK1
ACSL5	ALDH1B1
ACSL5	SCD
ACSL6	IFNA16
ACSL6	REG3A
ACSL6	PPARG
ACSL6	RET
ACSL6	RXRG
ACSL6	RXRB
ACSL6	ALDH9A1
ACSL6	SLC27A5
ACSL6	SLC27A4
ACSL6	SLC27A6
ACSL6	SLC27A2
ACSL6	EDA
ACSL6	ERC1
ACSL6	CER1
ACSL6	ACAA1
ACSL6	ALDH3B2
ACSL6	NOS2
ACSL6	IKZF1
ACSL6	ITK
ACSL6	FABP1
ACSL6	ACOX2
ACSL6	ACOX3
ACSL6	ACOX1
ACSL6	CTNNA2
ACSL6	IL22
ACSL6	MYL2
ACSL6	PLA2G6
ACSL6	PLA2G5
ACSL6	ADCY1
ACSL6	CPT2
ACSL6	PPARA
ACSL6	IL1A
ACSL6	STAT4
ACSL6	ACSS2
ACSL6	ACSS1
ACSL6	PLA2G2D
ACSL6	PLA2G2F
ACSL6	IL13
ACSL6	IL3
ACSL6	CPT1A
ACSL6	CPT1C
ACSL6	CPT1B
ACSL6	SLC27A1
ACSL6	GSK3A
ACSL6	ACSL4
ACSL6	UBC
ACSL6	ACSL5
ACSL6	SCD
ACSL6	IFNA10
ACSL6	CNR2
ACSL6	MAPK8IP2
ACSL6	IFNA4
ACSL6	SCP2
ACSL6	TNR
ACSL6	ALDH1B1
ACSL6	TNN
ACSL6	CYP4A11
ACSL6	GRIN2A
ACSS1	CPT2
ACSS1	GPI
ACSS1	SHMT1
ACSS1	GMPS
ACSS1	ACAA1
ACSS1	MAT2A
ACSS1	PDHB
ACSS1	PKM
ACSS1	ACAD8
ACSS1	HDAC1
ACSS1	PGAM1
ACSS1	FH
ACSS1	PKLR
ACSS1	ACACA
ACSS1	ALDH9A1
ACSS1	ALDH2
ACSS1	AOX1
ACSS1	SCP2
ACSS1	HSPA1A
ACSS1	HSPA1L
ACSS1	PFKP
ACSS1	MED12
ACSS1	CAD
ACSS1	CPT1C
ACSS1	ADH1A
ACSS1	GAPDHS
ACSS1	ALDH7A1
ACSS1	ADH1B
ACSS2	AOX1
ACSS2	FH
ACSS2	PKLR
ACSS2	ALDH9A1
ACSS2	ACAA1
ACSS2	CAD
ACSS2	ALDH3B2
ACSS2	ALDH3B1
ACSS2	PKM
ACSS2	PGAM2
ACSS2	PGAM1
ACSS2	ALDH2
ACSS2	PFKP
ACSS2	MAT2A
ACSS2	GPI
ACSS2	SHMT1
ACSS2	ATIC
ACSS2	FADS2
ACSS2	ACAD8
ACSS2	ACACA
ACSS2	ACSS1
ACSS2	ALDH7A1
ACSS2	CYCS
ACSS2	CPT1C
ACSS2	CPT1B
ACSS2	ALDOC
ACSS2	ABCC3
ACSS2	CPT2
ACSS2	MYC
ACSS2	HK2
ACSS2	PMS2
ACSS2	PABPC1
ACSS2	CLTC
ACSS2	PDHB
ACSS2	UBC
ACSS2	PGM1
ACSS2	ME1
ACSS2	HSP90AA1
ACSS2	SCP2
ACSS2	HSPA1A
ACSS2	HSPA1L
ACSS2	GAPDHS
ACTB	YWHAB
ACTB	CD70
ACTB	CSF1R
ACTB	LARP4B
ACTB	VCL
ACTB	BCL3
ACTB	DNMT1
ACTB	PLK1
ACTB	KIF5B
ACTB	CNOT1
ACTB	NDRG1
ACTB	ABCF1
ACTB	RPS6
ACTB	MYL12A
ACTB	ALOX5
ACTB	MED17
ACTB	LRPPRC
ACTB	STIP1
ACTB	TNFRSF8
ACTB	H3F3B
ACTB	CHUK
ACTB	GADD45B
ACTB	PLCG1
ACTB	MYOD1
ACTB	ME1
ACTB	CCL7
ACTB	PRKCG
ACTB	SETDB1
ACTB	AMOT
ACTB	HLA-C
ACTB	SDC1
ACTB	RRAS
ACTB	CLP1
ACTB	PCNA
ACTB	ARFGAP1
ACTB	LAMB1
ACTB	LAMB3
ACTB	LAMB2
ACTB	RUVBL1
ACTB	SF3A3
ACTB	TPM3
ACTB	TGFB1
ACTB	EZH2
ACTB	EPC1
ACTB	IQGAP1
ACTB	YWHAZ
ACTB	YWHAH
ACTB	ETS1
ACTB	YWHAG
ACTB	YWHAE
ACTB	MAT2A
ACTB	NR4A1
ACTB	VTN
ACTB	CCNB2
ACTB	ABI1
ACTB	ROCK2
ACTB	CUL4A
ACTB	CUL4B
ACTB	MMP9
ACTB	MMP7
ACTB	MMP2
ACTB	MMP1
ACTB	CHN1
ACTB	CAV1
ACTB	BRCA1
ACTB	SHMT1
ACTB	PLD1
ACTB	RBBP7
ACTB	PIP5K1C
ACTB	RBX1
ACTB	PIP5K1A
ACTB	SEPT9
ACTB	TNPO1
ACTB	XRCC6
ACTB	SMURF1
ACTB	JUP
ACTB	TFRC
ACTB	EPHB2
ACTB	PARP1
ACTB	LAMC2
ACTB	LAMC3
ACTB	LAMC1
ACTB	CDC14B
ACTB	CDC14A
ACTB	CTNND1
ACTB	A2M
ACTB	ACACA
ACTB	ALDH7A1
ACTB	WASF1
ACTB	WASF2
ACTB	WASF3
ACTB	HNRNPA2B1
ACTB	TP53BP1
ACTB	CASP6
ACTB	CASP7
ACTB	CASP3
ACTB	PICALM
ACTB	YWHAQ
ACTB	AKT1
ACTB	ANAPC10
ACTB	CAPN1
ACTB	MYC
ACTB	CSNK1G3
ACTB	GSK3B
ACTB	UBC
ACTB	DEK
ACTB	PCBP1
ACTB	CDC7
ACTB	XRN1
ACTB	SMC1A
ACTB	SMC1B
ACTB	WNT5A
ACTB	NCF2
ACTB	ACD
ACTB	EPHA3
ACTB	GNAI1
ACTB	KDM6A
ACTB	KDM6B
ACTB	CCNB1
ACTB	PARVA
ACTB	BCL11A
ACTB	RIPK1
ACTB	VHL
ACTB	RIPK2
ACTB	RRM2
ACTB	DAPK3
ACTB	ACTN3
ACTB	ACTN2
ACTB	ACTN4
ACTB	G3BP1
ACTB	PTPRB
ACTB	TYROBP
ACTB	DIAPH1
ACTB	SMARCD1
ACTB	TCF12
ACTB	SERPINE1
ACTB	CCT5
ACTB	EFTUD2
ACTB	HMMR
ACTB	FLNA
ACTB	FLNB
ACTB	FLNC
ACTB	FH
ACTB	DCTN1
ACTB	PKLR
ACTB	CIITA
ACTB	TFPT
ACTB	PARVB
ACTB	PARVG
ACTB	LAMA1
ACTB	LAMA2
ACTB	LAMA3
ACTB	LAMA5
ACTB	ALK
ACTB	MAD1L1
ACTB	ITGB1
ACTB	RPTOR
ACTB	ITGB3
ACTB	ITGB2
ACTB	ITGB5
ACTB	ITGB4
ACTB	ITGB6
ACTB	RTN4
ACTB	ITGB8
ACTB	LCP1
ACTB	NCK1
ACTB	MBD2
ACTB	COL11A1
ACTB	COL11A2
ACTB	EGF
ACTB	NCKIPSD
ACTB	SYNCRIP
ACTB	VIM
ACTB	LIMA1
ACTB	FUS
ACTB	SPTAN1
ACTB	NOS2
ACTB	NOS3
ACTB	SMARCE1
ACTB	ITGB7
ACTB	MKL1
ACTB	PKM
ACTB	EIF4E
ACTB	BCAR1
ACTB	EIF4B
ACTB	IRF2
ACTB	IRF7
ACTB	IRF6
ACTB	IRF4
ACTB	IRF9
ACTB	CD74
ACTB	HDAC3
ACTB	HDAC2
ACTB	RFC5
ACTB	RFC4
ACTB	RFC1
ACTB	RFC2
ACTB	FABP4
ACTB	PGAM1
ACTB	PSEN1
ACTB	PPP1R12A
ACTB	RRAS2
ACTB	COL5A2
ACTB	COL5A3
ACTB	COL5A1
ACTB	UNG
ACTB	ALDH2
ACTB	RAD51
ACTB	RAD50
ACTB	ERCC2
ACTB	ERCC3
ACTB	ERCC6
ACTB	HIP1
ACTB	CEBPB
ACTB	CEBPA
ACTB	XRCC5
ACTB	PFKP
ACTB	ABCB1
ACTB	CYBB
ACTB	EEF1B2
ACTB	CTNNA1
ACTB	CTNNA2
ACTB	MYL7
ACTB	MYL5
ACTB	MYL2
ACTB	MYL9
ACTB	GP9
ACTB	GPI
ACTB	MDM2
ACTB	ATIC
ACTB	MYLK
ACTB	MYO5A
ACTB	CARM1
ACTB	ITGA11
ACTB	CRH
ACTB	NONO
ACTB	PGK2
ACTB	TRRAP
ACTB	TNFRSF1B
ACTB	TNFRSF1A
ACTB	CD4
ACTB	RAF1
ACTB	STAT3
ACTB	CD81
ACTB	IFNB1
ACTB	ICAM1
ACTB	LRP5
ACTB	CDH11
ACTB	PPP2R1A
ACTB	MAP4K4
ACTB	MAP2K3
ACTB	MAP2K1
ACTB	WASL
ACTB	APEX1
ACTB	KMT2C
ACTB	HSPB1
ACTB	ALDOA
ACTB	MAPT
ACTB	BCL2L1
ACTB	ITSN1
ACTB	RYR2
ACTB	LIG1
ACTB	LIG3
ACTB	HK1
ACTB	CSNK2A2
ACTB	CSNK2A1
ACTB	LDHA
ACTB	LDHB
ACTB	TNF
ACTB	PABPC1
ACTB	PABPC3
ACTB	THBS1
ACTB	PDHB
ACTB	MYL10
ACTB	TAF1
ACTB	AIF1
ACTB	RAD23B
ACTB	RAD23A
ACTB	POLD2
ACTB	MLST8
ACTB	HSP90AA1
ACTB	MSN
ACTB	ALDOB
ACTG1	GPI
ACTG1	DIAPH1
ACTG1	PIK3C2A
ACTG1	STK3
ACTG1	SMARCD1
ACTG1	CHN1
ACTG1	TCF12
ACTG1	CDKN1C
ACTG1	STIP1
ACTG1	CCT5
ACTG1	EFTUD2
ACTG1	H3F3B
ACTG1	MYL9
ACTG1	MYL10
ACTG1	CHUK
ACTG1	MCM3
ACTG1	FLNA
ACTG1	MYH10
ACTG1	MYH14
ACTG1	REL
ACTG1	FLNB
ACTG1	DCTN1
ACTG1	CDC7
ACTG1	PKLR
ACTG1	BRWD1
ACTG1	PGK1
ACTG1	NUMA1
ACTG1	RAD23A
ACTG1	LASP1
ACTG1	WASL
ACTG1	EGFR
ACTG1	CAD
ACTG1	CCNA2
ACTG1	HSPA1A
ACTG1	CXCR4
ACTG1	ITGB1
ACTG1	NOS2
ACTG1	ITGB2
ACTG1	ITGB6
ACTG1	LCP1
ACTG1	NCK1
ACTG1	GAS7
ACTG1	COL11A1
ACTG1	COL11A2
ACTG1	PTK2B
ACTG1	TNF
ACTG1	EGF
ACTG1	CDH1
ACTG1	MAPK3
ACTG1	MYL2
ACTG1	HNRNPA2B1
ACTG1	EEF1B2
ACTG1	NCKIPSD
ACTG1	ATIC
ACTG1	CNOT1
ACTG1	PLD1
ACTG1	SYNCRIP
ACTG1	VIM
ACTG1	SFN
ACTG1	CUL4A
ACTG1	PICALM
ACTG1	ANXA1
ACTG1	SPTAN1
ACTG1	MYLK
ACTG1	SMARCE1
ACTG1	ARFGAP1
ACTG1	ITGB4
ACTG1	RUVBL1
ACTG1	ITGB7
ACTG1	MKL1
ACTG1	ITGB8
ACTG1	PKM
ACTG1	BUB1
ACTG1	RBX1
ACTG1	EIF4E
ACTG1	MYO5A
ACTG1	CASP6
ACTG1	HDAC1
ACTG1	IQGAP1
ACTG1	RFC4
ACTG1	ALDOA
ACTG1	PRKAR2B
ACTG1	ELOB
ACTG1	PGAM1
ACTG1	TPM3
ACTG1	PIP5K1C
ACTG1	PIP5K1A
ACTG1	ALDH2
ACTG1	FH
ACTG1	GNAS
ACTG1	TGFB1
ACTG1	ERCC2
ACTG1	CASP3
ACTG1	EZH2
ACTG1	HIP1
ACTG1	CTNNA2
ACTG1	XRCC5
ACTG1	PFKP
ACTG1	YWHAH
ACTG1	SUZ12
ACTG1	YWHAB
ACTG1	YWHAG
ACTG1	DAPK3
ACTG1	VCL
ACTG1	CYBB
ACTG1	TOM1
ACTG1	COL5A2
ACTG1	COL5A3
ACTG1	ABI1
ACTG1	COL5A1
ACTG1	MYL7
ACTG1	TPI1
ACTG1	MYL5
ACTG1	CAV1
ACTG1	JUP
ACTG1	MAP3K3
ACTG1	YES1
ACTG1	BRCA1
ACTG1	ERBB3
ACTG1	SHC1
ACTG1	MDM2
ACTG1	LIMA1
ACTG1	RBBP7
ACTG1	MAP3K1
ACTG1	ITGA11
ACTG1	SEPT9
ACTG1	NDRG1
ACTG1	SEPT6
ACTG1	MAT2A
ACTG1	XRCC6
ACTG1	NONO
ACTG1	TFRC
ACTG1	PGK2
ACTG1	EPHB2
ACTG1	TRRAP
ACTG1	TNFRSF1B
ACTG1	TNFRSF1A
ACTG1	CDC14B
ACTG1	CDC14A
ACTG1	ANAPC10
ACTG1	CTNND1
ACTG1	PIK3C2G
ACTG1	TP53
ACTG1	WAS
ACTG1	MYC
ACTG1	MYL12A
ACTG1	MSN
ACTG1	RRM2
ACTG1	PPP2R1A
ACTG1	PPP2R1B
ACTG1	MAP2K1
ACTG1	WASF1
ACTG1	WASF2
ACTG1	WASF3
ACTG1	BAIAP2
ACTG1	PXN
ACTG1	PCNA
ACTG1	YWHAZ
ACTG1	HSPB1
ACTG1	MCM7
ACTG1	MCM6
ACTG1	MCM5
ACTG1	MCM2
ACTG1	CASP7
ACTG1	FLNC
ACTG1	EPC1
ACTG1	BCL3
ACTG1	ABCC3
ACTG1	YWHAQ
ACTG1	MYH11
ACTG1	DHX15
ACTG1	MAP3K7
ACTG1	ITSN1
ACTG1	CSNK2A2
ACTG1	LIG1
ACTG1	HDAC2
ACTG1	DDX3X
ACTG1	RAD51
ACTG1	HK1
ACTG1	ILK
ACTG1	DDX5
ACTG1	UBC
ACTG1	YWHAE
ACTG1	NFKBIB
ACTG1	PABPC1
ACTG1	CLTC
ACTG1	PPP1R12A
ACTG1	XRN1
ACTG1	SMC1A
ACTG1	SMC1B
ACTG1	ITGB5
ACTG1	TAF1
ACTG1	CCNB2
ACTG1	RAD23B
ACTG1	TLN1
ACTG1	EPHA3
[truncated: 160,211 more rows]
