# Supplementary material for: Uncovering the mechanisms of synergistic drug combinations in non-small cell lung cancer through metagene-based classification
Source: PLoS One. 2026 May 12;21(5):e0343902. doi: 10.1371/journal.pone.0343902 (PMC13166920; doi:10.1371/journal.pone.0343902)
Supplement: S4 File — (CSV) [file pone.0343902.s005.csv]

gene\block_id	132690	132838	133576	133712	134231	134752	134949	135199	135365	136195	136515	137196	138465	138688	139091	139434	140049	140145	142208	143268	145172	145181	146135	146261	146325	146509	146908	148775	149096	149977	150134	150338	151651	151920	152138	152169	152318	152426	152835	153349	154770	155045	155709	156106	156404	157987	159579	160449	160658
A2M	0.000214451306780478	9.2491449363581e-05	0.000320680482226104	0.000108976394221689	0.000205986740760114	0.000109506956780041	0.000190206109260733	0.000326937342384868	0.000142728417965667	8.67009082449697e-05	0.000437203533217365	5.42619458952313e-05	6.18002569812601e-05	0.000235911100202984	0.000262593293963445	0.000104930439281574	8.58866087747319e-05	0.000243988785925371	0.00010263918880677	4.55880241849057e-05	0.000400146297702702	0.000241756012587195	6.78732040254874e-05	0.000386593516261343	0.125403939833257	0.125292483862686	6.31580368048352e-05	5.65531963502902e-05	5.65531963502902e-05	8.3653835305514e-05	0.000176653328166608	0.000239464762198282	4.89029294946534e-05	0.000508926421083195	9.86735792658565e-05	9.95129459163387e-05	0.00022726334468658	5.97798513806105e-05	0.125279315550177	0.000100956015583353	0.125295159697276	8.58615416497437e-05	7.78089229952793e-05	0.00011848322042915	8.58047043028939e-05	5.4320422850953e-05	9.2118401671852e-05	6.08667862883858e-05	7.73969753643118e-05
ABCB1	0.000179967973755886	0.00015148952051826	0.00163108928969247	0.000186023184192643	0.000201347089406313	0.000308322441248318	0.000388579804106341	0.00164255423005936	0.000690131087524416	0.000104873858794081	0.000823650552334304	0.000110881615038485	0.000169220302085225	0.000266175579954912	0.000181890227018068	0.000690170032342904	0.000139116370966601	0.0002801662344089	0.000683275448650866	9.5492278285114e-05	0.000459188799246766	0.000279525427277038	0.000325708279151288	0.000250615913398817	0.00019223502478046	0.000207793090798533	0.000130149349259765	0.000117776199761552	0.000117776199761552	0.000138475564105433	0.000180006918345201	0.000272630842719241	0.000104912803624608	0.000313487439038002	0.000678705091206628	0.000677947442916978	0.000753041557633455	0.000183342394900413	0.000122468914640415	0.000130110404485665	0.000337936385004249	0.000105631507065769	0.000125125716681702	0.000898742917566616	0.000232479040760103	0.000117135393004075	0.000117096448432234	0.000123254764717458	0.000127010622915377
ABCB11	1.92137976668172e-05	2.20177375167365e-05	9.97300277768068e-05	1.32556798653751e-05	2.41230307812172e-05	1.37623970740895e-05	0.000154541391734752	0.000101238782107936	2.42391819107085e-05	1.21355626598183e-05	2.32576519484445e-05	1.05149286236621e-05	1.38055458611561e-05	1.59896255344363e-05	1.67976534829222e-05	1.99747507599679e-05	1.92703004080452e-05	1.76924690274806e-05	2.03930432360042e-05	9.43701844730498e-06	0.000152014795290669	1.673570188045e-05	0.000148731894198361	1.24227701544824e-05	2.5565730352099e-05	2.49841134322721e-05	1.28440732591261e-05	1.0096636127263e-05	1.0096636127263e-05	1.83135332375656e-05	1.49493664923095e-05	1.71539944014127e-05	7.871131480978e-06	1.82322676638742e-05	1.84659962912507e-05	1.87060132658239e-05	2.57842482559858e-05	1.30990120604132e-05	2.01745253136191e-05	1.71085044463668e-05	0.000159348257957722	1.18955457057039e-05	1.7567456871181e-05	0.000159566775876545	1.34213225581408e-05	9.13986897646245e-06	1.34043001492694e-05	1.32623657582453e-05	1.68047787899961e-05
ABCB4	7.18973919823212e-05	4.79603129181216e-05	0.000209989265267792	5.46156028773854e-05	8.65869826939942e-05	3.25637191906403e-05	0.000277890976582776	0.000208258187334003	3.74107321776124e-05	2.37780029172451e-05	3.48374730696823e-05	2.98600093239612e-05	9.23979040893861e-05	0.000160932227316567	0.000190969275732139	3.44734967950894e-05	4.58478159462659e-05	0.000159914992486153	3.61125163101015e-05	3.25604783096806e-05	0.000235906459645043	0.000158305666291959	0.000235542483048346	2.69756396794243e-05	8.03852546704095e-05	0.000122585026986719	3.03334866715121e-05	2.82209897495601e-05	2.82209897495601e-05	4.42384896229786e-05	6.89601565925506e-05	0.000159944685754703	2.08407675660543e-05	6.93241328732352e-05	3.6204574939175e-05	2.87026009448945e-05	7.68219900075963e-05	0.000105389033085204	3.96757811458401e-05	3.3270722038916e-05	0.000246967581609459	3.12799769241208e-05	4.68650506789387e-05	0.000243404316677487	2.58946258319589e-05	2.66116634247412e-05	2.9548898755848e-05	3.19725061811715e-05	4.59695677377288e-05
ABCC1	0.000258995865950892	0.00011921535544935	9.03494591227929e-05	0.00054448406235177	0.000111086084686578	0.000300066482960578	0.0359315516530267	0.000462993577857687	0.000681144093477224	0.000270766998028455	0.000640696499214715	0.000506752021703132	0.000238125857536755	0.000171227045086069	0.00054906235818081	0.000892879432303342	0.000501377709533545	0.000548570129626634	0.000538608625374005	0.000125830512945582	0.0360571194809122	0.000536029283466855	0.0363093023983049	0.000596299049388255	0.000114002580001284	0.000207296936977593	0.000478860473913247	0.000861022828187425	0.000861022828187425	0.00048883686249417	0.000470731204075625	0.000181758476588408	0.000482502335677722	0.000218548272002835	0.000520235312650858	0.000526899785776272	0.000515128653814267	0.000198045915070887	0.000137482551028601	0.000267125137056568	0.0359525737641449	0.000264102524770261	0.000124034624153652	0.0363536998337417	0.000192051667807262	0.00084848198149206	0.000636746643011322	0.000124589668130251	0.000116192743171678
ABCC3	0.000139813642714927	5.28627882158421e-05	7.69196084768629e-05	0.000100476964693854	0.00014114868583419	4.56488066812318e-05	0.000275422560851908	8.39143699248184e-05	5.96132318293692e-05	4.61740375725553e-05	6.28330654139488e-05	5.35439599314514e-05	5.34426231898967e-05	0.000247750301686669	0.000217415120730112	5.32140167521074e-05	5.43602267982743e-05	0.000252589784277105	6.01320080596876e-05	4.98375828910574e-05	0.000198813164037144	0.000253149798478427	0.000189194115314826	5.6805031106928e-05	0.000548564973556643	0.000462759436965166	4.51285299788902e-05	4.66259686138814e-05	4.66259686138814e-05	5.49202405786371e-05	0.000133414427520551	0.00026006778931378	3.97748224788611e-05	0.000143033476331336	4.62192552252421e-05	4.58028568512121e-05	0.00013944246197267	4.01977322400898e-05	0.000469254519386299	5.15277450093859e-05	0.000604344661353476	4.65904359294695e-05	4.95207437828524e-05	0.000195222149825036	0.000172566214379421	4.71859823589371e-05	5.35851974088105e-05	5.20465212616388e-05	4.79254790874282e-05
ABCF1	7.42664254158269e-05	6.81455939260057e-05	0.000246302555577455	0.00055531333817719	5.77835416553505e-05	0.000489301982060426	0.00024030294595538	0.000126706962249734	8.71309411265524e-05	0.000119537007921855	7.16381138750531e-05	0.00114113902302767	0.00077634327442422	0.000486251835826255	0.000599196282121577	0.000152175645982451	0.000514004051240426	0.000517083303821081	0.000697783031204126	0.000761580670868033	0.000230997685784433	0.000132095065939475	0.000311535217792723	0.000130005870020854	0.000116077300347363	0.000152370502920049	0.000149673182445535	0.000595531639913719	0.000595531639913719	0.000129015813457428	0.000139311130337247	0.000677702450491367	0.000184581712951278	5.8773598114743e-05	0.000271771239423962	0.00012621395678369	8.09433743112351e-05	0.000149642643986549	0.000732916957363334	8.46284777309744e-05	0.00028830138782521	0.000265094290399618	0.000483172583181873	0.000253167461515753	0.000119723995791565	0.000210543401967085	0.00014549869731638	0.000695280566868965	0.000248611406752967
ABI1	0.000383592868090642	0.000148861983014065	8.42885201473325e-05	0.000406081326427389	0.000194869122714573	0.000106715052654041	0.000205055930405639	0.000486948079122882	0.000324283749602374	0.000327995667389107	0.000144715000684341	0.000128646463522003	0.000135720917531622	0.000200288763313101	0.000231967140020107	0.000529846481861229	0.000134409286907007	0.000209109345158376	0.000129797180598821	0.000113203117747582	0.000151674662414933	0.000601319393840304	0.000536806144129828	0.00053577433262845	0.000174982497555739	0.000123841213231675	0.000543148460612364	0.000528695765487488	0.000528695765487488	0.000526619335817533	0.000589155601272442	0.000201270092875729	0.000533558400555247	0.000204024119376922	0.000127186922801898	0.00014249906836193	0.000198096268547055	0.00015066690254255	0.000106683409530217	0.000337585728141657	0.000122633040480697	0.00031268352191911	0.000125588704924399	0.000145746811673327	0.000370476841991035	0.00092090581435793	0.000715343081179263	0.000143099159527309	0.000123959776918675
ABL2	0.000455368256629099	0.000121699106862989	6.49096822275226e-05	0.022979393284263	0.000263535207595348	7.95113920576078e-05	0.000256978459300173	7.32255391468847e-05	0.000454713101949833	0.000281774895246198	0.000421453544807905	8.10920043496223e-05	8.41501845954755e-05	0.000282038886241763	0.000268528055506072	0.0002551461767437	9.83567606623365e-05	0.0002844533317856	0.000245615296257998	7.80851856168785e-05	0.000263340235130231	0.000289686186070648	9.70328671039965e-05	0.000262163107360564	0.00025239954286636	9.21153348177856e-05	0.000113965230704515	9.06228845980847e-05	9.06228845980847e-05	0.000103589615005219	0.000255801331651318	0.000280155305871228	8.22079701703594e-05	0.00042210869960595	0.000246830319856638	0.000241498407915853	0.000415091769299557	8.18693544618236e-05	8.29230701364191e-05	0.000313532156079517	9.3631078309601e-05	0.000287106807473791	9.59423153571017e-05	0.000256323304304796	0.000331902718822066	9.58557390589777e-05	0.000295422664604567	0.000104434350473193	9.5273758226665e-05
ACAA1	5.78183504305044e-05	0.000112979925494112	0.000175182690474989	9.34497450774614e-05	0.000100870485468135	7.01290348552773e-05	6.34342474506453e-05	0.000158826925827742	6.4291124209224e-05	6.89903526682523e-05	5.76395759391098e-05	0.000140053716545762	0.000133044768445618	6.13598780781136e-05	7.7522697655353e-05	7.114409807493e-05	0.000116417537844749	6.32109243242635e-05	0.000130979438106217	0.000135035396197131	6.38254437582768e-05	6.15595907547716e-05	7.73299661371122e-05	6.50625206958323e-05	8.39311023174153e-05	9.38523315152985e-05	7.67807644931536e-05	8.02183766360199e-05	8.02183766360199e-05	0.000114766204216532	6.46713242618598e-05	0.000121394930553194	7.58433265051129e-05	5.11668021437698e-05	8.74998627903228e-05	6.84203817512261e-05	5.72483795212656e-05	7.18688369919519e-05	0.000157662161023645	6.99277904828634e-05	9.65897439952414e-05	8.80698336438481e-05	0.000114566491393781	6.9907021223936e-05	6.83919883350736e-05	7.85670429882918e-05	7.17140690447626e-05	0.000136616104307417	0.000131121968632406
ACACA	0.000214106255906456	5.09496527035461e-05	0.00049946773088284	9.60151208767211e-05	4.3681846058248e-05	6.16354203229092e-05	0.000100162328006037	7.03417549031377e-05	0.000215152611563523	0.0002422048252559	4.61450847554898e-05	0.00010417201936461	0.000133299648126393	6.63688803331589e-05	0.000134423292624769	7.63041719912452e-05	6.39547444612307e-05	6.44485452815325e-05	8.49454769194515e-05	0.000110912139006332	9.68392715707874e-05	7.10116774911216e-05	0.0001269983586234	7.19347595060809e-05	5.60949330470924e-05	0.000113767354160572	8.25256227001786e-05	9.55307145080159e-05	9.55307145080159e-05	7.05178766714488e-05	7.52578160284291e-05	7.96529823127562e-05	0.000103356385475235	4.50987288445077e-05	0.000505430147718508	7.75667108591536e-05	4.94681413421644e-05	0.000134192775973285	9.15722684993029e-05	0.00022137406249874	0.000107835475825069	0.000670068262116593	6.58750794483698e-05	0.000101208684038549	0.000160398581041707	0.000102093846581177	0.000240942286276007	9.11669276069072e-05	0.000499643853278919
ACAD8	2.55365289789662e-05	3.77988856867078e-05	4.39753098318881e-05	3.62780985303015e-05	3.48472475067806e-05	3.64797210715617e-05	3.01569768076508e-05	3.37401173689535e-05	3.01723302762395e-05	3.74086508010053e-05	2.5615938859736e-05	6.9832953116117e-05	6.62934176584324e-05	3.21841152680256e-05	3.70203190255223e-05	3.37268864912483e-05	4.4607516726173e-05	2.97215156828846e-05	6.47084851583617e-05	6.88351160605301e-05	2.80846819503535e-05	2.59998992454238e-05	3.61956295744141e-05	2.70187903216422e-05	2.87215925549741e-05	3.37913051328905e-05	3.20427234092697e-05	3.88513544560394e-05	3.88513544560394e-05	4.08859002738301e-05	2.90910851823199e-05	5.69814978263775e-05	4.09632070836323e-05	2.09801375408786e-05	4.39620789643726e-05	3.95603555337257e-05	2.76882337048243e-05	3.99942668517102e-05	6.57418439260176e-05	2.8488167161107e-05	3.58261369735176e-05	4.18103741543837e-05	4.70701162615296e-05	3.4792778079438e-05	3.91332168067879e-05	3.51297380156913e-05	3.15751817443032e-05	6.30243220955664e-05	5.1121092678737e-05
ACADL	1.82539343389303e-05	3.69222091433293e-05	5.45367407659684e-05	2.11210381009608e-05	3.55072570358858e-05	1.96184108809114e-05	2.36138816893516e-05	4.86263148762308e-05	2.56262309618868e-05	2.28388627168221e-05	2.66972686043592e-05	3.95203555391027e-05	4.29865392056269e-05	1.68179913587812e-05	2.2399263204494e-05	2.47945253008851e-05	3.73037305939167e-05	1.68644627710888e-05	4.50961785163127e-05	3.8432263734426e-05	2.69913071301138e-05	1.65426712819051e-05	2.50885638722599e-05	2.07996541637459e-05	2.26621088913723e-05	2.95376961734661e-05	1.8837180922598e-05	1.92187023638808e-05	1.92187023638808e-05	3.6981939177667e-05	1.74222287246864e-05	3.68443245320604e-05	2.20071571146583e-05	1.93249720293476e-05	3.07049511656585e-05	2.7904771524468e-05	2.33198432027065e-05	2.7408062186575e-05	4.4438444221818e-05	1.96688865350674e-05	3.03284440408137e-05	2.56390423079248e-05	3.72572591815881e-05	3.0986178260319e-05	2.28385234714131e-05	1.88969108847099e-05	1.97286165117127e-05	3.91388340647616e-05	4.28923649964153e-05
ACADM	0.000118255865504438	0.000164807088820215	0.000223278362282912	0.000220680764598539	0.000137498988080059	0.000180784132666024	0.000230135255301028	0.000206353195704441	0.00014312007429309	0.000221622749231706	0.000122288569285272	0.000845561976021014	0.000887262167964455	0.000176962001634611	0.000263146393949371	0.000215089555469383	0.000216452381267879	0.000168940732545851	0.000791472790239386	0.000840205741616636	0.000223065260059087	0.000175718330345982	0.00031586624604105	0.000183155350841742	0.000154634440744261	0.000292918316206165	0.00021753344716931	0.000269178739439856	0.000269178739439856	0.000223229978793541	0.00019022534656524	0.000752101566083392	0.0002935922302218	9.74243603348633e-05	0.000232014721467613	0.000232725447999945	0.000129358564341441	0.000346145115019232	0.000816748666352553	0.000145563966081787	0.000280275339947616	0.00022091202263234	0.000224473650329348	0.000254999464256573	0.00021774485598146	0.000275956337281	0.000203986856312426	0.000793916682808503	0.000240155145415819
ACD	4.57548873035197e-05	5.92719780577094e-05	9.10673560651087e-05	9.29477326206952e-05	4.00723428108982e-05	9.87061111968482e-05	9.32539720137652e-05	6.78173972401739e-05	4.70127105006722e-05	9.62838197106305e-05	4.04802068461938e-05	0.000131176104005844	0.000139185717959918	9.80408324217844e-05	8.88646300033785e-05	8.49284345516425e-05	7.93949723865466e-05	7.72837953834937e-05	9.31112978094983e-05	0.000158522705204301	8.55208360744709e-05	7.46762575727963e-05	0.000129969063615687	7.59374752971137e-05	7.54296691820537e-05	0.000128287950500705	0.000102870246381077	0.000122993240781294	0.000122993240781294	7.6787434522493e-05	8.3670611306582e-05	8.28591208414003e-05	0.000134199543649168	3.92223837059634e-05	0.000108178393331439	9.87422752167189e-05	4.82133428349535e-05	0.000150342733073197	0.000120327624230411	6.49545225760259e-05	0.000121728121481472	0.00010571993781365	0.000100152009357329	9.45117951061997e-05	9.63364263728888e-05	0.000120385702946366	8.24699790047062e-05	0.000111053109921712	0.000100037393372959
ACKR3	0.000289419158195947	7.02129404098797e-05	0.000108715558930064	7.32687335796732e-05	0.000130498964322067	8.75643281832265e-05	0.000106284057823009	0.000112829631566335	0.000393567715600376	0.000222726154614549	0.000518815335767196	2.20534657760227e-05	3.02266230462857e-05	0.000122760819234807	0.000126505806882746	0.000198579996634821	6.24285905532395e-05	0.000124885086791326	0.000194272397141233	1.94041227366473e-05	0.000358617204657309	0.000125053268410814	3.83818658337578e-05	0.000346764586071902	0.00013157611197169	7.27475200686332e-05	3.41454155929159e-05	2.63610656684601e-05	2.63610656684601e-05	6.25967722849551e-05	9.44314394864009e-05	0.000120745668697199	2.7738435729845e-05	0.000414666777772467	0.000194465924225821	0.00019978918533508	0.000266482188889212	3.68120358246158e-05	5.93663201763371e-05	0.000229133134385575	7.55265385427134e-05	0.000217402893508219	6.03043229631541e-05	0.000210432615435395	0.000136099672139278	2.65292473516517e-05	0.000221516966266329	2.98378156926961e-05	5.84826996360427e-05
ACO1	3.60068217699463e-05	4.5711685703282e-05	9.12845968756034e-05	4.79443242660179e-05	3.54200999200597e-05	3.29868111401344e-05	3.86471082848158e-05	8.81656121002583e-05	0.000187726087551195	3.82052705078204e-05	0.000180876677953088	8.2194873990647e-05	7.87192208738066e-05	3.37405307572691e-05	0.000108465427425415	0.000191735339591709	4.37166662432136e-05	3.7470807647691e-05	0.000225617573443198	7.44880412253029e-05	3.60069184417031e-05	3.73927130684575e-05	4.68655799842402e-05	3.73758837229153e-05	4.27769566872338e-05	4.82475692346957e-05	5.03076594077651e-05	4.83126398042703e-05	4.83126398042703e-05	4.36385716401629e-05	4.0016073584518e-05	7.12749471574618e-05	4.22145223820489e-05	2.91574120969832e-05	0.000194854324162837	0.000185715316590955	0.000183516867699353	3.94666632436431e-05	8.48776625497068e-05	4.62984074899279e-05	4.96264629925604e-05	4.73442782234935e-05	3.99863893107816e-05	0.00019036637410204	3.60536709705854e-05	4.82345452057005e-05	4.42252934210534e-05	8.41898934731757e-05	4.67575564659038e-05
ACOX1	0.000106375412452839	8.82035680985635e-05	0.000190650201227882	7.90490363466037e-05	0.000130562501405636	5.76593994908018e-05	0.000247593053556075	0.000178006080662389	6.72690251477004e-05	6.45257189229796e-05	6.66254922883358e-05	9.39214526423997e-05	9.67995962778847e-05	4.84718172387747e-05	5.94342229414777e-05	6.65621051702052e-05	8.19492148538149e-05	4.96303382394056e-05	0.000103428351808103	9.14320362727728e-05	0.00019696852966911	4.75557137215126e-05	0.000196905142682589	5.50439686716018e-05	0.000111884237895149	6.87943592509799e-05	6.3309559242666e-05	5.70552059021333e-05	5.70552059021333e-05	7.98745903828578e-05	0.000105668492576473	8.442196042306e-05	6.38187990018776e-05	0.000105731879661723	7.92062255222708e-05	7.54003225998133e-05	0.000117250016364151	7.14168314591559e-05	9.80625733997113e-05	6.4016479201482e-05	0.000203120888229129	6.83316217213109e-05	8.07906938549973e-05	0.000208486666285987	6.44934196131793e-05	5.49805815214481e-05	5.56875014898551e-05	0.000100175805679567	9.25187106991162e-05
ACOX2	2.99731894001296e-05	4.53386997483792e-05	9.79543138897349e-05	2.92907328632092e-05	3.92047594062413e-05	3.14532048176918e-05	3.31576215998124e-05	9.33267441397355e-05	0.000185835238340593	3.10597118260606e-05	0.00018706602717994	4.94752247793037e-05	5.36351317788907e-05	2.72897906468387e-05	3.05896610645496e-05	0.00018066714514314	4.00842445449399e-05	2.79852938224681e-05	0.000204457788511677	5.03652965021216e-05	3.7979512684501e-05	2.55288175198844e-05	3.15806305474161e-05	2.96269873463083e-05	3.94334357626225e-05	4.40666055397979e-05	3.09390365837811e-05	2.56845814526277e-05	2.56845814526277e-05	3.76277682903072e-05	2.48050962758689e-05	4.93194608121302e-05	2.58916187216657e-05	3.12039784285708e-05	0.000185294714790189	0.000183330658765157	0.000182244136383101	3.21017795483421e-05	6.16470880264962e-05	3.61071297003781e-05	4.6208969980503e-05	3.30237681066476e-05	3.93887414097986e-05	0.000189019670601721	3.28928525338129e-05	2.32281051848213e-05	2.83961983435437e-05	5.4729679890953e-05	4.22553380999918e-05
ACOX3	1.98066639873749e-05	4.64765145270954e-05	3.86741709862886e-05	2.23135533723646e-05	3.84250684659303e-05	2.66268542470669e-05	2.55684606441089e-05	3.29907014777085e-05	2.25324781189518e-05	2.36591112821974e-05	2.19358965847849e-05	3.51460865352694e-05	3.78903008850326e-05	2.33336482134923e-05	2.4591784589972e-05	2.16769859939724e-05	3.99966963571354e-05	1.87933152530896e-05	3.63002727320724e-05	3.54441842916355e-05	2.71910546660574e-05	1.85853708340756e-05	2.69321440697558e-05	2.05737659058132e-05	1.94348549648527e-05	2.45396514548397e-05	2.70026178385104e-05	2.05227997234299e-05	2.05227997234299e-05	3.97887519604167e-05	1.89511718573319e-05	3.32086575706968e-05	2.28036191441275e-05	1.9210082500205e-05	2.73604554815669e-05	2.41657498163796e-05	2.03133025487944e-05	2.65447321839472e-05	3.54218251540924e-05	2.78581100064092e-05	2.74158271934759e-05	2.685381693719e-05	4.45370293573642e-05	2.82942747235024e-05	2.33605089813721e-05	2.03148552882179e-05	2.11703474614431e-05	4.16259046424711e-05	4.5472221421799e-05
ACP1	0.000551065160650233	0.00012850063240022	0.000390754281240995	0.000449701017282546	0.000382887339267589	0.000171676534520893	0.000501664313429184	0.000138863858664726	0.000287195164881456	0.00034155223377833	0.000108851774425567	0.000260509986270258	0.000323749530292753	0.000510444573238785	0.000310812851698494	0.000172422391711676	0.000159568702618098	0.000482366645782709	0.000219958627447666	0.00029105942832163	0.000220273061018916	0.000487864647896167	0.000283843678846361	0.000154901135372027	0.000399866495072808	0.000264179317587126	0.000181905680792133	0.000212973751013555	0.000212973751013555	0.000165066704563541	0.000436292388089995	0.000535400884105034	0.000226779460087779	0.000372721770133307	0.00042431281458111	0.000180730099212076	0.000390243026391798	0.000308912917403535	0.000229582096784918	0.000296678453846601	0.000247417786382894	0.000585134948365971	0.000187646629913948	0.000237794317390079	0.000257829592375254	0.000218471752779659	0.000333244525800586	0.00022944191670549	0.000416957127401747
ACSL1	0.000149457957544612	0.000151367956187101	0.0016503642711665	0.000131676490495744	0.000193031081093234	0.00028686901089689	0.000159011922003083	0.00165083735312505	0.000127227956875452	0.000101647242140725	0.000248417609905881	0.00013963865338066	0.000148328319373047	8.82144858053667e-05	0.000252502728273427	0.000122481820544015	0.000152107537321518	9.99976297469962e-05	0.00015833219662409	0.000124351110491782	0.000247135847404132	0.000103109309857659	0.000121200058094631	0.000232835746559952	0.00015783373687348	0.000130128576803717	0.000103048695882369	0.000103788277180824	0.000103788277180824	0.000155219217244271	0.000144711821147357	0.000138959685972028	9.69011055570351e-05	0.000270647610416086	0.000122008739681908	0.000112482968980226	0.000160293684248482	0.000107007809515407	0.000155872249121607	0.000107794832496359	0.000134321974129158	0.000111173012737218	0.000140324393235246	0.000136781921383698	0.000100768589592169	0.000106899957119154	0.000111646093577899	0.000138899072262886	0.000154746136525478
ACSL3	0.000276922106144697	0.000141721703197206	0.000480800367557554	0.000301338665753774	0.000124918307958725	0.000466674296005484	0.000306127481794945	0.000520406684099021	0.000292404258981804	0.00207339875298722	0.00011163729940115	0.000247211208684275	0.000277259749165462	0.000465714486185609	0.000212408128772379	0.000537325750556554	0.000161618120524763	0.000123007925702469	0.000225993549332429	0.000249466634437033	0.000305708096560849	0.000511577179293715	0.000731396547577726	0.000521424212615679	0.000117997399184834	0.000196843257304845	0.00053864699332616	0.000558543409826009	0.000558543409826009	0.000550187374327696	0.000521843598129384	0.000200244977954049	0.00231832024629291	9.61551463037547e-05	0.000497719434483139	0.00190853333559116	0.00011205668461737	0.00197189703961725	0.00023193426327423	0.000293725501514081	0.000327550349375234	0.000662584855312588	0.000504324680429226	0.000321609634881121	0.00211256846671943	0.00094711266471091	0.000702191171707505	0.000227314791275925	0.000510581058098986
ACSL4	0.000150600473041013	0.00112806221614154	0.000576170049481554	0.000196922545499051	0.00115302841740987	0.000295753922321492	0.000204492812002032	0.000165074372098146	0.000113395522374703	0.000125515061147882	0.000230223819101894	0.000173685972624527	0.000215806491895857	0.000107046163023029	0.000195990587613049	0.000141697078471319	0.00111956630949192	0.000100530647320054	0.00016994312734131	0.000175682683686939	0.000286467442618866	0.000127440642699104	0.000197940701469322	0.000260876659658989	0.000147586658152402	0.000171398842620005	0.000153935828338175	0.000145439923686454	0.000145439923686454	0.00114647630684426	0.000178902028957149	0.000155686691664127	0.000153816617222548	0.000267428770085813	0.000552792755683714	0.000123163776795764	0.000148249188581293	0.000184180911951323	0.00016928059661828	0.000125634272133238	0.000166625330560476	0.000555144039219072	0.00112608182759032	0.000167287861323896	0.00012045055127312	0.000172349918747265	0.000144048362927606	0.000182181877314282	0.00155757198421316
ACSL5	4.8660265926042e-05	7.79623482991021e-05	0.000178519693693172	4.81674077172539e-05	6.61230267534856e-05	0.000229395511519306	5.13293684748502e-05	0.000165151113809801	6.04318578609267e-05	5.715450489551e-05	0.000175254905097736	8.85335691993276e-05	9.25260329057059e-05	4.01334265568702e-05	5.09649444285786e-05	5.16959808743154e-05	6.95842349961834e-05	4.23044682972113e-05	9.68439529399783e-05	8.4033294836418e-05	0.000176743675423347	4.06986428178035e-05	5.31847512075617e-05	0.000165338695964308	5.23002347252257e-05	6.17435737410526e-05	5.17637105413733e-05	4.33855972134833e-05	4.33855972134833e-05	6.79784094813041e-05	3.99243889586667e-05	8.58466147510826e-05	4.84186279973118e-05	0.000163483312949282	6.5064560867502e-05	5.83348370412028e-05	4.98405980623694e-05	5.60065840480429e-05	9.93035894761462e-05	6.04995874242689e-05	6.55605970548749e-05	6.38842287369154e-05	6.74131931835804e-05	6.3100960359356e-05	5.55294003953157e-05	4.17797718436867e-05	5.0515648771885e-05	9.69116823895017e-05	8.13469894731342e-05
ACSL6	8.93403969989399e-05	0.000624727952175789	8.53223157086325e-05	3.06972598861167e-05	0.000645219732832089	4.19403037991489e-05	8.39583797757653e-05	7.88858535520457e-05	4.73289448033057e-05	3.9320912977725e-05	4.5665556866501e-05	4.12045963457004e-05	4.70641237162922e-05	2.70300469469035e-05	0.000111044505383593	3.20206159668324e-05	0.000593227212833187	2.96233831644653e-05	5.11856631168357e-05	3.71508045994367e-05	4.39398464577635e-05	2.79524279041546e-05	3.02949056308566e-05	3.40135348305928e-05	7.82471782550747e-05	3.4263888726485e-05	5.35402887418685e-05	2.20395492430875e-05	2.20395492430875e-05	0.000591556257908316	7.4032068159461e-05	4.7117475022105e-05	2.40125842152751e-05	8.76770090125502e-05	3.8457078167469e-05	3.56646061993424e-05	8.56840902551851e-05	3.3692768889726e-05	4.37487512322641e-05	6.88486175122618e-05	3.45100157898216e-05	4.21133849367992e-05	0.00059063387675328	4.1946927652314e-05	3.89705144540695e-05	2.03685939706499e-05	3.56769227487264e-05	7.2705335861222e-05	0.000597992720147372
ACSS1	3.13890303530493e-05	5.35011163414287e-05	0.000114792335266225	6.55455655409034e-05	4.53876562488589e-05	3.81444829155593e-05	6.93264857814622e-05	9.08664298668575e-05	4.04785656532644e-05	3.95665672491602e-05	3.58621307815784e-05	9.631489577269e-05	0.000120536782882465	3.47713911110403e-05	4.70197355259695e-05	4.52970424672569e-05	5.89947498540113e-05	3.71382017362854e-05	9.17973374874576e-05	9.22006362489516e-05	6.98845355164221e-05	3.35240693968326e-05	7.93194470500742e-05	3.67655567510781e-05	4.41091275703599e-05	9.02108271670571e-05	4.43209672744062e-05	4.98146007591744e-05	4.98146007591744e-05	5.53806175168351e-05	3.62075071405448e-05	8.00243645085774e-05	4.43850440262177e-05	2.67725955366819e-05	6.92229477345227e-05	4.34816180698871e-05	3.53040811735694e-05	8.04937823344813e-05	0.000100602383900986	3.95024905631969e-05	8.72210675588754e-05	6.53078968295344e-05	5.66279391869979e-05	7.84160210950318e-05	3.73814697673008e-05	4.62004684382299e-05	4.13819915793682e-05	9.08212623527684e-05	7.93065226861677e-05
ACSS2	5.02714586882681e-05	9.55733621042102e-05	0.000114652778789538	8.46197552762676e-05	8.49701525581357e-05	5.12406170538706e-05	5.42578039513487e-05	9.04210300328199e-05	5.80069639035862e-05	6.90770986170764e-05	4.53967387754178e-05	0.000637499469933457	0.000632825774026117	4.90758525568619e-05	6.60299608843019e-05	6.06161255825891e-05	0.000101570173194752	5.3169534245754e-05	0.000628634954815838	0.000631928592391432	5.32208994510757e-05	5.07519961083613e-05	6.84402862027183e-05	5.18437158941431e-05	6.73784222165082e-05	7.95243197782133e-05	6.34838298538545e-05	6.94806409332935e-05	6.94806409332935e-05	9.91526349651705e-05	5.28806204380146e-05	0.000618770825632031	7.16862603202889e-05	3.76612335738149e-05	8.48478742260389e-05	6.52392832458922e-05	4.64336433174999e-05	6.9649675760893e-05	0.000649579733925009	6.08746680474442e-05	8.29380879608995e-05	8.86856895285757e-05	9.7476491251962e-05	6.19933091158017e-05	6.55949096188003e-05	6.70631026448257e-05	6.44539409713096e-05	0.000631502659680455	0.000123384383658221
ACTB	0.000750195120432823	0.00132203542933889	0.000537854381685741	0.000996575529397756	0.000552462684000852	0.00108280590376087	0.000723753335106903	0.000818956595747699	0.00078319804550303	0.000665065523628474	0.00100613213681647	0.00146641109878771	0.00123640974676561	0.00125985466375875	0.000963878422032313	0.00101783647004782	0.000857445268118001	0.0010035014861531	0.00119443144156591	0.00168652899488362	0.00102347895963926	0.00100994885929	0.0010351832924557	0.00128455916778047	0.00103194711919895	0.00110190542695896	0.0017544062910898	0.00128981612770204	0.00128981612770204	0.000863892639969841	0.000984833545142057	0.00118654382904986	0.000899703947553804	0.000973129210487013	0.000736734256416357	0.000621276916883325	0.00070640651342086	0.000658232297471239	0.00151997204651468	0.00151976786410797	0.00108229686882861	0.000780522863185838	0.00111379844442167	0.000756756261408243	0.000698493303723288	0.00129626350178518	0.00106162507799652	0.00193100125928187	0.000582790426500196
ACTG1	0.000449262537770079	0.000288170044781697	0.000335686981568353	0.000438022169609019	0.000255712350932215	0.000558230158968113	0.00035856451598432	0.000239045812875586	0.000595286441518493	0.000445053514577778	0.000559654855498799	0.000877350421369805	0.000926932754822204	0.00057900180418142	0.000305388559192557	0.00045053231318128	0.000286792401755009	0.000282385569122863	0.000992294273357221	0.00147966740495697	0.000508386315607827	0.000292004775474033	0.000399263772551375	0.00045433020944625	0.000293816440443535	0.00039703537756572	0.000336966102727927	0.000335588460638058	0.000335588460638058	0.000296411607743223	0.000304508409577041	0.000833766735037752	0.000300299385840962	0.000413630952425156	0.000547173481060812	0.000405624032256668	0.000409833056501248	0.000362819066005957	0.000876277658299209	0.000481720231067642	0.000388571803440935	0.000586602962564848	0.000583408636608417	0.00050458841941975	0.000356275580193025	0.000345207666401962	0.000489961794962208	0.000878728062550935	0.000393052776091491
ACTG2	0.000435669428513281	0.000176663428696033	0.000254024726239062	0.00029284389055117	0.000252679873034526	0.000457587398591339	0.000337025208466283	0.000514759050348102	0.000507115961262582	0.000341481877854799	0.000603003834740835	0.000750802173168355	0.000801578178848737	0.000541848435811566	0.000268744168353247	0.000713969633844562	0.000181396645686419	0.000242717565268494	0.000893531933177534	0.00135441468223382	0.000523622509808527	0.00061156389361844	0.000634588309226739	0.000829120402240604	0.000292898962273157	0.000293354371258193	0.000566506657510377	0.000571239874409615	0.000571239874409615	0.000550242974258445	0.000642523101411922	0.00079112619192682	0.000548335550983146	0.000531557301475587	0.000453235310109799	0.00032221898256961	0.000416406533444995	0.000251227858859351	0.000770024360969311	0.000359652984046547	0.000284964169751554	0.000472498205018835	0.000480527516755272	0.000408471740593683	0.000256352972147015	0.00094008620324309	0.000733232529536552	0.000746068955431404	0.000289508649867558
ACTN1	0.000484602119192506	0.000214492267807183	0.000155804708090351	0.00039309947698869	0.000298831688681871	0.000172560194258933	0.000437245694769856	0.000191680856809065	0.000529721714474619	0.000361649255179553	0.000647194917424759	0.000198175636621573	0.000200597226925931	0.000193958307606284	0.00035031881651028	0.000347905060594113	0.000194616036239463	0.000210954346496754	0.000347510883846991	0.000177384417023547	0.000643518982155495	0.000222153428445088	0.000344229124273347	0.000509058752632514	0.000349287677131879	0.000250681222521939	0.000218446044423135	0.000198569813083189	0.000198569813083189	0.000205815118292014	0.000302785465465735	0.00022175925197597	0.000179832601528798	0.000602075322539114	0.000312028911442551	0.000317968767148895	0.000440921630766216	0.000174242718403673	0.000255876929746094	0.000400262698516282	0.000390731335718413	0.000355709399154765	0.000177619997249466	0.000482365289631823	0.000282613813287563	0.000209768894769892	0.000391585548725592	0.000218051868238028	0.000169938968956634
ACTN2	0.000565614694792124	0.00105446471560685	0.000132242145614037	0.000443178101794266	0.000410221877534457	9.647458676288e-05	0.000380063055043323	0.000146356617231801	0.000482550577825867	0.000300878891232101	0.000334224635248856	9.04752506627723e-05	0.000108811094558294	0.000372512525320429	0.000285893207411957	0.00027160552179965	0.000143085982191392	0.000383842418483334	0.000274547028766114	7.97152937854353e-05	0.000177076864368465	0.000385373009895043	0.000114457750965904	0.000151683448596101	0.000404667554635201	0.000161506137169622	0.000998912477564897	8.753374389084e-05	8.753374389084e-05	0.000144616573406189	0.000354669639090297	0.000388314516289916	8.99338357882337e-05	0.000417288752498893	0.000257491050462879	0.000272475022426669	0.000537210825888319	0.000112377722440231	0.000142003757430185	0.00120985753328046	0.000164455666436297	0.000285894918980019	0.000131756089026392	0.000296998937738318	0.00022166006691286	8.90643350847807e-05	0.00030000939074315	0.00100185398503535	0.000130502101723351
ACTN3	2.57700523624804e-05	3.69337432665666e-05	1.17214907184943e-05	2.12968519104943e-05	2.699246711856e-05	1.75257066467726e-05	2.40564661145498e-05	1.21084139011722e-05	2.5190509234856e-05	2.0686966682741e-05	2.11224564810311e-05	1.6321399907022e-05	1.89335683155121e-05	1.88167262178992e-05	2.05437788351599e-05	1.80813104108094e-05	2.45346429995788e-05	2.06723000991262e-05	1.81996807974348e-05	1.5464754284472e-05	2.16629071362099e-05	1.76954191420724e-05	1.8621761067805e-05	1.62672946077006e-05	1.82906982901647e-05	1.8971197181473e-05	2.86021297870132e-05	1.62030295112449e-05	1.62030295112449e-05	2.15577620517635e-05	1.86608536121341e-05	1.78137895374313e-05	1.35777678837541e-05	2.17019996429462e-05	1.76943872590138e-05	1.84329297523392e-05	2.35160154582194e-05	1.96929717999927e-05	1.2974363610495e-05	3.57113286054818e-05	1.82516057467768e-05	1.99484241611349e-05	2.26790690869703e-05	2.34769229701049e-05	1.96791026003644e-05	1.32261485441936e-05	2.03353473486296e-05	2.87205001758084e-05	2.11708388808799e-05
ACTN4	0.000569960148565095	0.000216018860578087	0.000131750744192897	0.00036683747291634	0.000382407560469685	0.00016502233313213	0.000520823916449323	0.000147091728342716	0.000521056722030443	0.000341215391470951	0.00036307453682291	0.00020351569436037	0.000321337280574377	0.000250520675467902	0.000412304221046226	0.000335549716326338	0.000179553048461414	0.000254522073722761	0.00035746677976753	0.000199706358637974	0.00035050599542658	0.000259533843883873	0.000322981174138719	0.000214135221490648	0.00044329012724608	0.000399546078065966	0.000218064442766769	0.00018159863048832	0.00018159863048832	0.0001845648185242	0.000384453142362832	0.000281450907291516	0.000155708385270948	0.000411977963068635	0.000320208731387783	0.000304647700927339	0.000533392457249349	0.000309807077546998	0.000267364450009702	0.000403571448883884	0.000381818159628246	0.000356776422182407	0.00017555165010924	0.000471920489898023	0.000262197941652118	0.000186610400520998	0.000372117406973196	0.000239981506324269	0.000169223834246263
ACVR1	0.00019856200202386	0.000119292722727768	7.51535205797419e-05	0.000198686557901863	0.000173187421390195	0.000640205484014064	0.000325075235616874	9.87823548509291e-05	0.000161937705331174	0.000118215041766005	0.000322699145200172	9.83065633310451e-05	0.00011403449877177	0.000176018508232676	0.000196104852877513	0.000148455414531076	0.000103210482893403	0.000186288422889649	0.000131659204891992	8.42165286267563e-05	0.00044186671276503	0.000198813108187476	0.000267622982286356	0.000301871188763383	0.000179170422583796	0.000129798341710286	0.000131185013100328	0.00011510277337975	0.00011510277337975	0.000115735168160292	0.000185079711561607	0.000182016898131779	0.000104732751184747	0.000359323441846922	0.0001248265803246	0.00012556070745239	0.000205907667979894	0.000112812923517821	0.000104921959552038	0.00014466730363825	0.000261713693751315	0.000117480914630453	9.29405681471629e-05	0.00028845093895762	0.000116894799396096	0.000127627458490628	0.000141109748883753	0.000114388803151549	9.21063338015236e-05
ACVR1B	0.000353443182457365	0.000107778246361998	5.00541646655996e-05	9.7476328078464e-05	0.000340972409843607	6.00455813585099e-05	0.000338058164407836	5.82579080850477e-05	0.000264040368384482	7.41791336794983e-05	0.000408068726815979	5.67367685675384e-05	6.50980505167636e-05	0.000291852943654048	0.000229180119741807	0.000233405436256803	7.48978018627421e-05	0.000302785252823073	0.000233408562542244	4.4128981701632e-05	0.000241111123097864	0.000297249529588756	6.6447833263672e-05	0.000225861209248733	0.000330878639988848	7.43235232717968e-05	8.96140871031449e-05	5.67336425394862e-05	5.67336425394862e-05	6.93620787066245e-05	0.000322808251158134	0.000297252655453339	4.35442022015008e-05	0.000497471541021908	0.000225201692953546	0.000225751719021049	0.000505015767750375	5.85994169615066e-05	5.92714344652488e-05	0.000120249018707825	7.45182221528259e-05	7.36291076390393e-05	6.39654929315114e-05	0.000248655350097802	0.000200913667783568	5.11979194808095e-05	8.1832851007647e-05	8.96172132701969e-05	6.11583352130285e-05
ACVR1C	6.17530453951993e-05	5.23490647341458e-05	4.06690264285379e-05	4.30967021194404e-05	5.62130483402521e-05	3.23874416828786e-05	5.2660474012414e-05	4.48196054404696e-05	6.84137455425613e-05	3.82152872181278e-05	0.0002111815416718	3.2608970734107e-05	3.40078845015886e-05	4.22344023544964e-05	4.63983610448559e-05	5.12093335661212e-05	4.44173890299843e-05	4.9811480379283e-05	5.10653301412833e-05	2.33776897647199e-05	0.000194654075484508	4.36285329825038e-05	3.46818673636859e-05	0.000186542234644582	4.96403567524023e-05	3.99051204476926e-05	4.06846497920784e-05	3.27529740411416e-05	3.27529740411416e-05	3.82344417003985e-05	4.45486334097393e-05	4.3484529660617e-05	2.10108751925551e-05	0.000204520841518511	4.70587545479496e-05	4.56501819646134e-05	6.91879401397292e-05	2.9254245591175e-05	3.1517746708124e-05	5.78890617902198e-05	3.97735906808514e-05	3.96238597703439e-05	3.68403110182647e-05	5.9321174084979e-05	3.69655254586906e-05	2.65700267104355e-05	4.37744386972007e-05	4.05406463984171e-05	3.40838627651705e-05
ACVR2A	9.03830673515682e-05	5.3825756948922e-05	5.25320474655299e-05	6.42232448035072e-05	7.08266810232739e-05	5.08843551338586e-05	8.50948456750004e-05	5.93633964575077e-05	0.000238216755895087	6.05247294792974e-05	0.000385502065215564	4.35196478997962e-05	5.35337605442316e-05	6.81346017828767e-05	6.64285706827973e-05	0.000220234901772789	4.90649603249109e-05	7.60920081936893e-05	0.000213115057215071	3.59614799269426e-05	0.000226855621715982	7.43473418928808e-05	6.15884586060385e-05	0.000214161989173659	7.41401407205045e-05	6.38831497757953e-05	5.54002894763316e-05	5.06394927788014e-05	5.06394927788014e-05	4.73202940842432e-05	7.24012134387258e-05	6.72274970007577e-05	4.25428755196987e-05	0.000237668376202356	0.000213403553094582	0.000213882951223492	0.00024374128870702	5.57922715733221e-05	4.35139088826486e-05	7.33821432648065e-05	6.33273860319939e-05	6.00453312465812e-05	4.110755390863e-05	0.000232928534352762	5.88092069604934e-05	4.88948265672736e-05	6.6876680459035e-05	4.82804445188294e-05	4.04889449325236e-05
ACVR2B	0.000279935683715852	5.3506122683151e-05	4.41099451763452e-05	0.000127581538798607	0.000103949667139096	4.82889647706056e-05	0.000117423752237191	4.52791084537235e-05	0.000410838230477095	0.000215827301619991	0.000248476925656732	6.10151706129341e-05	5.86653200070725e-05	0.000114546585788329	0.000146380287565925	0.000231520486302662	6.49669010170911e-05	0.000135535685296597	0.000230900483861419	3.98827898377717e-05	7.46936198489992e-05	0.000114831879458448	5.7737180366038e-05	5.78878064363178e-05	0.000100046077050618	5.86324771527303e-05	5.01743943653958e-05	6.16351726716107e-05	6.16351726716107e-05	4.42630952299624e-05	0.000100617938943836	0.000114211877539653	3.65095568877461e-05	0.000117574378571262	0.000230351323040742	0.000227098675862924	0.000291207058143764	5.47825289615971e-05	3.97395030616085e-05	0.000229492139079379	5.71653185615574e-05	0.000219079948416555	4.397780153084e-05	0.0002483262995986	0.000134657502709812	4.09313668887035e-05	0.000220249111442218	4.95543923427013e-05	4.30939318978175e-05
ADAM10	0.000302959958065865	0.000131714104339026	9.7060367197606e-05	0.000153984802733148	0.000121844840842076	0.000109239803434172	0.000147967915595395	0.000124417779165751	0.000446721647213143	0.000302369077547546	0.000551205113697161	0.000112979770187121	0.000132058667854082	0.000186986079094871	0.000122211220123942	0.000302508085459421	0.000109080818987629	0.000185895925528927	0.000269505482261305	0.000106218688546651	0.000416616215008229	0.000218611218534581	0.000167919186268115	0.000427394694784979	0.000122178787250444	0.000128944701757126	0.000168615658912997	0.000145982373673346	0.000145982373673346	0.000141796111736554	0.000158746395509659	0.000185608614968714	0.000158155515478448	0.000407443424159899	0.000275150673377915	0.000281965934804522	0.000282556814656758	0.000144970159256243	0.000109127454500997	0.000312829220851605	0.000131351578128227	0.000295553816645842	0.000110170972487681	0.00029172960568615	0.000220221614380742	0.000178697666349716	0.000322911228590849	0.000135613055445915	0.000114438699824607
ADCY1	0.000121438820389354	0.000662821392823098	0.000110400412730383	6.63302478364434e-05	0.000630358807119686	7.81139752895842e-05	9.92060077275156e-05	0.000112007653218341	0.000115460849903047	7.63372799310937e-05	0.000108506453267163	3.47438491700772e-05	4.88156601733989e-05	7.7013532976769e-05	0.000139443995129189	7.90556709674815e-05	0.000585360190011492	7.83276402683013e-05	7.37644954193332e-05	3.41066640946211e-05	8.69451808162726e-05	8.16146480235495e-05	5.74943983949848e-05	7.2772814558082e-05	9.97506625548532e-05	7.25846922810826e-05	0.000117496227565215	4.00350247197735e-05	4.00350247197735e-05	0.000588647197879744	8.5033641539073e-05	7.63234724465714e-05	3.99321011010844e-05	0.000114484423885138	7.74484304706904e-05	7.56657398661272e-05	0.000120767280293353	5.44777401701033e-05	5.27478777519619e-05	0.000153901406552126	7.22114194590028e-05	7.81199705691282e-05	0.000584046082178687	9.32280370307019e-05	7.00763152975447e-05	4.3322032317802e-05	7.97272111902379e-05	0.000112205052169551	0.000587039956188564
ADGRB1	0.000156284003881061	0.000128379581615422	5.02810358388436e-05	6.33223618254457e-05	0.000170400027688616	4.55686737630465e-05	0.000138845084137895	5.13847007899236e-05	6.5701654786332e-05	4.3873675421271e-05	5.41256601104163e-05	2.63106668790595e-05	2.89103957032487e-05	0.00016325861655868	5.01583159772509e-05	4.20030183445632e-05	6.57808672666425e-05	0.000169045084946702	4.03474781431437e-05	1.84718919269346e-05	4.26365862405797e-05	0.000165333105385099	3.0513944501139e-05	3.63768694943565e-05	0.000142033527113221	4.05838160656217e-05	9.05649214964376e-05	2.79662071362065e-05	2.79662071362065e-05	6.20688878830268e-05	0.000132585367581375	0.000163677565188536	2.01750390500939e-05	0.000144708009260495	4.08993534880298e-05	3.79238296411143e-05	0.000150334158168862	2.70564677894966e-05	3.2046847078773e-05	0.000114263557676446	3.99621041188414e-05	4.68491993261991e-05	5.99943991241386e-05	4.82627350782611e-05	0.000167876602754269	2.42542277875023e-05	4.7952864148302e-05	8.89093810747378e-05	6.0965223040341e-05
ADGRE5	0.000119611102099491	5.45115424588286e-05	5.32288291129313e-05	0.000114523975925493	0.000117102775612545	6.06508626069234e-05	0.00011363239701875	6.08672335117254e-05	6.21794396585136e-05	5.07028920699526e-05	7.06016301872251e-05	3.01637836398309e-05	3.90333155058784e-05	5.31436981868874e-05	5.45618459429188e-05	4.93250266987402e-05	4.52181127067649e-05	5.56922626954587e-05	4.46167842143506e-05	2.64372826348192e-05	6.7816236547554e-05	6.04841615914277e-05	4.65396329758166e-05	6.09405284615669e-05	0.00013554688234109	7.37619409341912e-05	4.41654558164761e-05	3.48720260953546e-05	3.48720260953546e-05	5.00100115673164e-05	0.00010675668901971	5.57759191630148e-05	3.784847905338e-05	0.000128033292518544	4.16866223566477e-05	4.75095808606116e-05	0.000116417790626817	4.31563017465799e-05	6.37458757648519e-05	5.70198688415293e-05	7.53298262979781e-05	4.48799336301177e-05	4.26695482567094e-05	5.62007348237622e-05	5.25249660055163e-05	3.96639248883282e-05	5.25183378895849e-05	3.94572133387198e-05	4.23716073401287e-05
ADGRL2	4.306425118835e-05	2.1327905166272e-05	1.74993242745269e-05	5.74944747816102e-05	3.11334181744423e-05	2.19932620053895e-05	3.39958872344166e-05	2.08981960951785e-05	3.84484836891159e-05	3.62793092837333e-05	0.00031114972250461	1.62272247776286e-05	1.96173735090061e-05	9.78050548565427e-05	8.9782191516455e-05	2.61300386433586e-05	1.87973741123729e-05	9.91304628620448e-05	2.39475012720434e-05	1.49030609974212e-05	0.000308868145844234	0.000101319081482598	2.38484617036303e-05	0.000305618064514371	3.92308321208904e-05	3.15286706584246e-05	2.09402932360374e-05	1.84097621689521e-05	1.84097621689521e-05	2.09859926296072e-05	3.0745806174062e-05	9.91365440253442e-05	2.39608643234489e-05	0.00031576548982831	2.27311668100067e-05	2.94925222681275e-05	3.62774641831406e-05	2.64061282959099e-05	2.69008692114446e-05	3.32587382351984e-05	3.23334876283793e-05	2.95179538221758e-05	1.74719660845051e-05	2.93801196422761e-05	3.51420440667294e-05	2.05983806748846e-05	3.29168257135801e-05	1.875775585841e-05	1.75871207749142e-05
ADH1A	4.3835529916812e-05	5.92388491815782e-05	0.000322154836663098	3.46192519945861e-05	6.26753445330676e-05	4.09406524963674e-05	4.16672633965741e-05	0.000315910307305705	0.000201349402413824	3.31032247023545e-05	0.00020124124709898	5.05057408505418e-05	5.27995897376078e-05	3.18212935546268e-05	4.09911571215857e-05	0.00019178984271811	5.7503791930852e-05	3.68944138500076e-05	0.00021319116606298	4.50397055889743e-05	4.39339547106147e-05	3.48812533041843e-05	3.44825503484441e-05	3.65426614158726e-05	5.88060589586013e-05	5.73236306400037e-05	3.08394749168732e-05	2.91044175887536e-05	2.91044175887536e-05	5.54906313411134e-05	3.4275970154436e-05	5.62825765879499e-05	2.35436649668685e-05	4.37273745996784e-05	0.000198034372234485	0.000188242250787396	0.000198974555875126	2.92459498536912e-05	7.30226690849647e-05	4.03990346866532e-05	5.90126390829237e-05	4.28953462708402e-05	5.24306716294585e-05	0.000199181136010998	3.39391806113211e-05	2.70912570490073e-05	3.66508168193596e-05	5.22407981988116e-05	6.17351608457393e-05
ADH1B	6.73076277244549e-05	7.47536094071506e-05	0.000174718762496083	5.2247888747314e-05	7.96129236605487e-05	5.61693357491997e-05	5.95067593672144e-05	0.000170036861396373	0.000243122910960521	4.9836791085947e-05	0.000262069649584251	6.12093726034288e-05	6.23862775470424e-05	4.89156349203686e-05	6.07162668446635e-05	0.000225857643713612	7.12161787494988e-05	6.0440939439286e-05	0.000245421401016798	4.86079557695703e-05	8.11403810688624e-05	5.4259300172108e-05	4.49283751014735e-05	7.16759822095558e-05	8.7686460710844e-05	8.10832612254634e-05	4.51830460635524e-05	4.16456153936337e-05	4.16456153936337e-05	6.50345394376954e-05	5.00423602474961e-05	7.38230574604425e-05	3.25715237456815e-05	8.62543663373425e-05	0.000230539544634966	0.000222965191041139	0.000240436027547828	4.05467083293205e-05	9.26718338061763e-05	6.24483134760186e-05	8.25724755342895e-05	5.74111446743319e-05	5.96908742854272e-05	0.000235322042374324	4.92291328579761e-05	3.54639761318303e-05	5.27292434263741e-05	6.47468032767825e-05	6.97164406112023e-05
ADH1C	7.34715009261205e-06	1.08147400519676e-05	3.94093456563091e-05	6.22546044400538e-06	1.18318500220062e-05	5.12538037905642e-06	6.67501037403029e-06	3.60397652102495e-05	1.0734241107995e-05	6.55090808588582e-06	1.02548547407708e-05	1.28839444303731e-05	1.25499952950043e-05	4.780135395381e-06	6.94226833239367e-06	8.46021731945947e-06	1.19047417588557e-05	5.9054823792221e-06	1.61981436835346e-05	1.17048112305258e-05	7.52688167778958e-06	4.88982450899088e-06	5.73224425874863e-06	5.92499761684405e-06	1.17124285351033e-05	1.1546678640858e-05	4.05601634074403e-06	5.14601805955359e-06	5.14601805955359e-06	1.08890838989176e-05	5.073126304671e-06	1.26277508930142e-05	4.27688430289388e-06	6.8677637328658e-06	1.18297977307309e-05	8.60674143455337e-06	9.40298343449098e-06	5.05390055375352e-06	1.85075888077567e-05	6.33004012585032e-06	1.23715464765616e-05	9.77396438083937e-06	1.07793947891045e-05	1.00621013865914e-05	6.47495488847978e-06	4.13036018845837e-06	6.4043839725774e-06	1.1793942741842e-05	1.42586643233757e-05
ADH4	3.29119022896966e-05	4.68453806248787e-05	0.00178343945376237	2.81955980670671e-05	4.87679979424104e-05	2.47945007515504e-05	3.45350168309877e-05	0.00177535079517362	3.98696481475548e-05	2.77309866014327e-05	3.62227807357022e-05	4.70073129943237e-05	4.81263354663989e-05	2.41601488703904e-05	3.26847465026003e-05	3.28854193280758e-05	4.76305741906158e-05	2.85022753943334e-05	5.51024825877371e-05	4.17084651185953e-05	3.40102512276247e-05	2.57775721442495e-05	3.06728898488087e-05	2.54029079202981e-05	4.34823155122754e-05	4.4719376832711e-05	2.40050562516764e-05	2.47902498584188e-05	2.47902498584188e-05	4.49058709547061e-05	2.59276735532141e-05	4.79946353087177e-05	2.07467578013543e-05	2.92650348751932e-05	4.09740763164556e-05	3.15666305943447e-05	3.67475463201545e-05	2.58459460822757e-05	6.18372517685145e-05	3.09892850642669e-05	4.82275319038113e-05	3.71384323679081e-05	4.32884476471345e-05	4.14927626723797e-05	2.72547613762695e-05	2.20655465945424e-05	2.90497753353376e-05	4.62221194968605e-05	5.29945279476233e-05
ADH5	6.21047651741307e-05	6.53167116212335e-05	0.000154083966949976	0.000106925484547913	6.09979079170615e-05	7.80831767620744e-05	0.000145863682285143	0.000128395347784563	0.000226616562219524	0.000121369263629189	0.000215932936586833	0.00013954187332212	0.00019875473280635	7.92193451355128e-05	8.20232448431518e-05	0.000244621537229396	8.18517011646193e-05	7.00962753791374e-05	0.000283199877395149	0.000145604166633731	0.000142433473342414	7.45008737147098e-05	0.000171122073903202	7.66795313689109e-05	7.15082231923777e-05	0.000173105847678639	8.44285440434721e-05	0.000100963533613733	0.000100963533613733	8.62562994108441e-05	8.01097403292163e-05	0.000113079213453389	0.000139374238968248	5.14211396843568e-05	0.000270310156517954	0.000278627644200412	0.000219363145529635	0.000215713471981868	0.000135344954679786	6.64235688570244e-05	0.000162520556963894	0.000113051775912912	9.09747709870829e-05	0.000310375479138398	0.000118307978571459	0.000105368132046687	8.73631566915951e-05	0.000123006883964078	0.000111944918630452
ADH6	4.36713809363284e-05	5.99571846610244e-05	0.000353246231982581	3.26101140723782e-05	6.38593306334771e-05	2.84749959512184e-05	7.11234850649894e-05	0.000346403377642585	0.000200897741305382	3.63413589250519e-05	0.000192525900770272	5.02344225079843e-05	8.08714879976527e-05	2.99685445813403e-05	3.36655507746268e-05	0.000191313755492865	5.84735455324486e-05	3.22258243053934e-05	0.000212846568059298	4.69317367546108e-05	6.73858075018336e-05	3.26617867532568e-05	6.61736624823878e-05	3.0349717433755e-05	5.944792645258e-05	9.47089094836701e-05	3.01852490885126e-05	2.87016100058257e-05	2.87016100058257e-05	5.89095080524064e-05	3.40873951423129e-05	5.41945993522467e-05	2.67573730746988e-05	3.52995400821395e-05	0.000198156610515572	0.000188933556134173	0.000196263578441242	6.69681787297021e-05	7.60309163884348e-05	3.97692349094679e-05	9.15341938457228e-05	4.55644130325132e-05	5.62162658062543e-05	0.000228349845446192	3.57492631731074e-05	2.91375724906139e-05	3.87215583340037e-05	5.17180617075346e-05	6.57523626878546e-05
ADH7	3.82800868116735e-05	4.84718705886153e-05	0.000120496142816636	2.82979156034987e-05	4.71755092518877e-05	3.24447378159231e-05	0.000189868772196962	0.000113199636949976	4.71261637536485e-05	3.0704976476542e-05	4.17931424289357e-05	4.35782172867386e-05	0.00018141206671455	2.35802243066134e-05	3.37953106595112e-05	3.82716619582114e-05	4.4841879572404e-05	2.90352485453365e-05	5.4757923916508e-05	3.72042198434634e-05	0.000189481684077245	2.74603097035994e-05	0.000185960203599118	2.90384970658595e-05	3.19404998273218e-05	0.000214171755760814	3.07219462504041e-05	2.70919553388829e-05	2.70919553388829e-05	4.3266940861471e-05	2.9425585022936e-05	4.39465716855759e-05	2.18504746785927e-05	3.29470655533375e-05	4.55681677089694e-05	3.46051200334526e-05	4.21802304344155e-05	0.000207990298882034	4.4518193313308e-05	3.95764480420718e-05	0.000188475118483326	4.16680241309633e-05	3.93868554331119e-05	0.000198714848977362	2.78419488969136e-05	2.55170165911696e-05	3.4371518320691e-05	4.72082082019128e-05	5.05634466612183e-05
ADIPOQ	0.000210267380829699	0.000154155265654445	0.000187704256902664	0.000491299824502204	0.000227989476305102	0.000872287588333168	0.00029341403243318	0.000192611233716315	0.000736483322858397	0.000115368252670762	0.000875817530804414	0.000469006452828717	0.00022660102290984	0.000212370601447124	0.000505560499193864	0.000701976969490821	0.000525328224588232	0.000603600276434375	0.000697883647099045	7.66355837735426e-05	0.000371318851074301	0.000210325785721508	0.000197478289577204	0.00025366584657718	0.000234805113183625	0.000270856368889384	0.000101926817434048	0.000473099775540429	0.000473099775540429	0.000132053733699818	0.000175761027982421	0.000206232462756208	8.08619000614076e-05	0.000349601589876814	0.00069706999312477	0.00070301358437491	0.000797912711779661	0.000212848898484882	0.000134776047525835	0.000136433169999135	0.000256522374906517	0.000109424661293935	0.000134098549112142	0.000819629973549625	0.000241282090505049	7.98252852252213e-05	0.000114331637852088	9.78334942065852e-05	0.000127146757130093
ADORA3	3.9767418161544e-05	3.74941821589298e-05	7.82449135410664e-05	2.12567841225749e-05	4.42688760762392e-05	4.38934475254625e-05	2.54166431225063e-05	7.6665925361788e-05	4.02936449219073e-05	2.8441272408337e-05	4.0303202255663e-05	1.55592138893747e-05	1.83294350778402e-05	2.64598766333731e-05	2.41229505738925e-05	2.12985232828431e-05	3.44623677893915e-05	2.84093422634092e-05	2.58919490055827e-05	1.36205930039213e-05	3.42140183523563e-05	2.80085468385321e-05	1.52093393864822e-05	2.95696717164463e-05	3.30981958151583e-05	2.62607710871876e-05	1.39976024877748e-05	1.09657881899796e-05	1.09657881899796e-05	3.4061572429423e-05	2.07722964996136e-05	3.26019725185018e-05	9.44615074673441e-06	3.9776975423684e-05	2.28775115351491e-05	2.01796812956812e-05	3.15058270039525e-05	1.28160297242023e-05	2.7484317760348e-05	3.29927241544446e-05	2.75352387199454e-05	3.11391026395027e-05	3.25129021501704e-05	2.5942869916083e-05	2.13881879089174e-05	1.05649927654926e-05	2.9560114435372e-05	1.8591028172857e-05	3.56405606366242e-05
ADPGK	8.86632264084529e-06	1.11313123388547e-05	1.02880480276518e-05	3.73092481245636e-05	1.28075489379168e-05	9.39369173069947e-06	1.21537350906993e-05	1.27401387550134e-05	7.54439686619787e-06	1.09134210999069e-05	7.83866417953497e-06	1.96973477817752e-05	2.03398397988855e-05	9.99725753676123e-06	1.29641738708186e-05	1.25957388284638e-05	1.41617228553826e-05	1.08642043283552e-05	1.70212481002991e-05	1.70471666594912e-05	1.2515808225147e-05	1.46291782288874e-05	1.72728828693651e-05	1.42797377297567e-05	9.86158292482283e-06	1.25308136069634e-05	1.22414280128614e-05	1.52718385092486e-05	1.52718385092486e-05	1.79266967511983e-05	1.39176645910741e-05	1.90546874707853e-05	1.59647630464066e-05	9.16058993918454e-06	1.01436480906083e-05	9.52368950659264e-06	7.47659104100273e-06	1.35148459585809e-05	1.94062399523851e-05	7.19008603356058e-06	1.32168012114422e-05	1.15333796991014e-05	1.32947760483142e-05	1.08318093146264e-05	1.05337959405118e-05	1.90368123942505e-05	1.39854704190693e-05	1.66669372757112e-05	1.54746059917526e-05
AFF2	0.000337745960120375	4.02933061852082e-05	1.69866007763227e-05	4.13056601995338e-05	0.000171543944867068	3.66379994669902e-05	0.000168219721641778	2.14137119304583e-05	0.000194520517370381	0.000186093608810868	2.69959823172239e-05	1.55658721479287e-05	1.64690237179457e-05	2.51705341549545e-05	2.50082934636426e-05	2.40799646482856e-05	2.37019590251708e-05	2.69050544932838e-05	2.01824153211085e-05	1.18066780267058e-05	2.34572669356579e-05	2.70685678732967e-05	2.05412492783474e-05	2.25429525032478e-05	0.000165523404364014	1.92269684650551e-05	3.60547686333788e-05	1.94634214627426e-05	1.94634214627426e-05	2.38654723814932e-05	0.000167305407084677	2.31710185555593e-05	1.56530561814064e-05	0.000170221424659445	1.965285351068e-05	2.01060860076007e-05	0.000171758436853321	1.70350926916029e-05	1.39473826164055e-05	0.000206495321295803	1.8759246364007e-05	0.000185640376693652	2.19674386909479e-05	2.49942790949857e-05	0.000230132110330359	1.96269348106851e-05	0.000190067487578782	3.21572192722344e-05	1.94383612517653e-05
AFF3	0.000299616701823896	0.000926060635858334	4.81371389233103e-05	2.67701547058338e-05	0.000139789183112112	0.00055895534185775	0.000126359186425586	4.9260734490926e-05	0.000212392979818292	0.000195644640809566	3.54732747792542e-05	1.87155184382094e-05	2.69173753139105e-05	3.01922164278974e-05	3.11489293000999e-05	2.9815973928991e-05	4.1141315195464e-05	3.45417336481399e-05	3.01396649405585e-05	1.32525542894105e-05	3.04686323907165e-05	3.16417468034457e-05	2.48113315394693e-05	2.11491414562319e-05	0.000119391330221366	2.82834792175167e-05	0.000903311147983984	1.83918274593299e-05	1.83918274593299e-05	3.82413283931179e-05	0.000117039695439945	3.19654378054193e-05	1.30676346861224e-05	0.000122696996284801	2.86923784164394e-05	2.73917679577687e-05	0.000131363828758342	2.35076385800148e-05	1.81671663131229e-05	0.00108588815545859	2.71629661861841e-05	0.000196945251454338	3.67917979879681e-05	3.91354648748056e-05	0.000114233424681689	1.54918406443643e-05	0.000198068846785994	0.000903634840068055	3.71177328787941e-05
AFF4	0.000403996073354675	5.40327277863301e-05	5.90041798353134e-05	6.4274512447669e-05	0.000233021803387674	7.8806735752269e-05	0.000248548891743246	5.06369694633895e-05	0.00022590692079604	0.00023118727926489	5.72865040597614e-05	6.15196889555992e-05	6.7860022764706e-05	0.000148250143358139	6.0759963318196e-05	7.35597924161729e-05	5.47276529008907e-05	0.000125597163107235	6.17246872354092e-05	7.93577427027635e-05	6.30328836742168e-05	0.000134648594350277	7.93061720757103e-05	6.61329367885813e-05	0.000237442462685068	6.54562789563751e-05	7.26598689115318e-05	7.33547940311718e-05	7.33547940311718e-05	6.37790839145695e-05	0.000251648944407063	0.000122813489174522	7.88401507461353e-05	0.000235375656314357	8.19270027974915e-05	6.99937180906322e-05	0.000242802511678563	7.60966867501763e-05	5.63646378566297e-05	0.000225006997261816	6.50996899259047e-05	0.00024312056368353	7.73806329862963e-05	7.04597393056791e-05	0.000147821551085264	8.24062250532432e-05	0.000234753353516987	6.0824763783737e-05	7.21462942942507e-05
AGER	0.000385322013477227	7.18390790164435e-05	6.02802242117493e-05	6.68950600609852e-05	0.000234115673674817	4.87688353145114e-05	0.000273977511678411	6.34157274988276e-05	0.00020981277701993	0.000200355611255989	5.09072279435869e-05	1.98143383162254e-05	7.56145817030237e-05	0.000224328049896535	0.000115469548586876	3.13115786363079e-05	5.04061764070318e-05	0.000225154010432265	2.8014599814588e-05	2.27110876297768e-05	0.000107867569200156	0.000223157915989317	8.8271919793313e-05	4.07108723018345e-05	0.000625286384358336	0.000515118768722035	4.45442198418273e-05	2.31113171338159e-05	2.31113171338159e-05	4.84100823035898e-05	0.000206820814438162	0.000219860937249564	2.18544128479286e-05	0.000226416463671045	2.81760754772394e-05	3.20507685507606e-05	0.000217017170105025	9.73923896614274e-05	0.000436283812905688	0.000223045418513268	0.00050673748892367	0.000196480918189746	4.95802162884863e-05	9.84682754827344e-05	0.000119634871375953	2.11152229799212e-05	0.000199616421602777	4.12472409815887e-05	4.52745790437636e-05
AGRN	0.000312460008325394	0.000124576105261915	0.000168482896830945	0.000128120087619593	0.000128017984372464	8.26624629390174e-05	0.000118652635728304	0.000180626596622323	0.000306146115280902	0.000257152586551455	0.00015686258187861	5.75264849405823e-05	6.89957128420837e-05	0.000107528683088426	9.75960435181374e-05	0.000104878872059127	8.09013822752088e-05	0.000113588112000835	9.83291941620431e-05	5.41755690795062e-05	0.000129259814995961	0.000119328183354569	7.7276105370215e-05	0.00012179994410624	0.000166867741134309	0.000131323522099431	0.000107750885774783	6.40761629273752e-05	6.40761629273752e-05	8.66414538157029e-05	0.000111192764783201	0.000112778505454053	5.58853431561394e-05	0.000163176474586357	9.27351724679635e-05	9.09479807100116e-05	0.000146255402375292	6.17176546560258e-05	0.000118941532538721	0.0003090181292188	0.000132951081352685	0.000258939777805144	7.48419535366501e-05	0.000112338742978081	0.000303607133185165	6.98162343911538e-05	0.000271083477375622	0.00010120120787385	7.4497754241447e-05
AHCTF1	5.75090449037045e-05	6.26224899894764e-05	8.51854586410737e-05	0.000117372781333891	4.77299581968604e-05	9.0862182016424e-05	9.57113374475053e-05	9.94425277054944e-05	5.87650187422135e-05	0.000112652722535042	5.32745908490046e-05	0.000145812004729675	0.000134382146549496	9.26431970858979e-05	0.000115228949340899	0.000123441147999108	9.92036058122563e-05	0.000100528020283661	9.55943309530839e-05	0.000138618522340413	8.50334970408656e-05	0.000108543089526133	0.000155200053989365	0.000111507333613557	6.2659022720572e-05	0.000100732668741444	0.000137077705720366	0.000173658821721457	0.000173658821721457	0.000107218674766647	0.000122185174104158	8.06962726162705e-05	0.000177328851787157	5.20186170497878e-05	0.000109184078736346	0.000119096109044057	6.39524313234857e-05	0.000155913781156395	9.43009224458196e-05	7.24015767006285e-05	9.56739027156381e-05	0.000102740692343812	9.13187825710537e-05	9.69673113663713e-05	0.000112170875866762	0.000181673890669403	0.000116997761624791	0.00010923088893192	9.29616057943917e-05
AHNAK	0.000235025011172348	7.28439867999798e-05	5.13229237293787e-05	0.000101334380776813	5.80787449598207e-05	6.52501460354675e-05	7.4835743366981e-05	6.04514985243827e-05	0.000236803557769262	0.000238433545623172	7.03594769067824e-05	9.46969536045599e-05	9.48252953361994e-05	6.80264856127896e-05	7.54352236026199e-05	8.10680032062418e-05	6.48166298381917e-05	6.92177713629367e-05	8.97376152281337e-05	9.0054936017108e-05	7.78299954393208e-05	7.61826648324968e-05	8.85385218173752e-05	8.22837086942133e-05	7.75489387659319e-05	8.51408488976502e-05	9.40546983705405e-05	8.60273414761267e-05	8.60273414761267e-05	7.17815233983106e-05	7.92894565122371e-05	8.4852276990829e-05	8.26979905673923e-05	6.85809302966038e-05	7.19394282711981e-05	7.07737586969244e-05	6.73652245865672e-05	7.65871222009081e-05	9.99213292939365e-05	0.000249790253070413	8.67980041419127e-05	0.000239599215089036	6.36253440835573e-05	7.6614289957178e-05	0.000158215069008621	9.29922350458825e-05	0.00024872778995318	0.000102724310287564	6.26529486339399e-05
AHR	0.000349034528509153	0.0005853657674068	0.000154679210243902	0.000244055870723536	0.000605217516367093	0.000375212755531366	0.000188678477872411	0.00018192026417348	0.000927769068080828	0.000311549586371124	0.000927472490517176	0.000109369053080425	0.000139712712341643	0.000151872729751535	0.000153124646814638	0.000742004530527213	0.0005752647540349	0.000165685657289595	0.00071805635469821	9.10218950180903e-05	0.000355668129561062	0.000177160111521807	0.000170200169007512	0.000330259642159102	0.000188272275666489	0.000193458989063375	0.000143418241115114	0.000133317227690156	0.000133317227690156	0.000586739207611699	0.000163269990695296	0.000153211936919154	0.00012578504833908	0.000348737951371584	0.000714763475664443	0.000722997896909458	0.000760482838575981	0.000149450070759865	0.00014584579193157	0.00032918277954673	0.00019520245394357	0.000303315166053264	0.000561451826490248	0.000767413017870732	0.000356394642594282	0.000144791681931322	0.000330556219548823	0.000119470066656227	0.000559498154049095
AHSG	7.94785100538084e-05	8.69264102127919e-05	0.00356310273867956	6.27521020130864e-05	8.11343331483096e-05	6.65621129867162e-05	6.88724202780921e-05	0.00356790320726665	9.79094554212315e-05	6.17220629282439e-05	0.000103469471307234	5.8547282649507e-05	5.84667704204471e-05	6.27020573604088e-05	6.78641906416811e-05	8.25574421711217e-05	7.30727177329745e-05	7.01705872326745e-05	8.50398434455968e-05	5.1585671475748e-05	7.95281219965675e-05	6.7975875371428e-05	5.86160929215902e-05	7.47821985512375e-05	0.000511674931387822	0.000505417495087597	6.99185739654904e-05	5.60648814283791e-05	5.60648814283791e-05	7.08780058186419e-05	6.41264969086138e-05	7.04582765691213e-05	4.63700497663775e-05	8.50385258403835e-05	7.7756969131955e-05	7.50573225205181e-05	9.28137696525215e-05	5.03689411191752e-05	0.000503901004384309	8.52705870661781e-05	0.000506164527370598	6.44217096317013e-05	6.5604187926594e-05	8.73033657295711e-05	6.21473815109276e-05	5.38701694955803e-05	6.92221826584584e-05	7.24009750438829e-05	6.60775326559341e-05
AIF1	0.000139712853246493	8.83801080138303e-05	8.68153898873053e-05	0.000147398657497472	0.000151552200291829	0.000103226456172309	0.000124511839412948	9.7630672088533e-05	8.57660782638238e-05	6.57581917106046e-05	0.000109003357951795	3.61900304899795e-05	4.71277058429411e-05	0.000222421881402284	0.00025969430092397	6.02436400513967e-05	7.94596383335083e-05	0.000230631856010657	5.43358173064365e-05	2.76731933198263e-05	0.000104016690570152	0.000233469550950081	5.52569725674727e-05	9.36952661085168e-05	0.000574518580810638	0.000514562741993717	5.10183228810252e-05	4.20978531663479e-05	4.20978531663479e-05	8.2297333130739e-05	0.000114190414919435	0.000227561728030117	4.02357535160892e-05	0.000162950132897668	4.94283578263164e-05	5.55438454715315e-05	0.000129498506873043	4.95347823392838e-05	0.000499355891344614	7.6540761027166e-05	0.000515585137874522	5.96427040437631e-05	7.12496637318674e-05	7.05650645266077e-05	6.32533486313539e-05	4.49355480634881e-05	7.04579861669624e-05	4.51105001248125e-05	7.14820509976289e-05
AIFM1	0.000278079126136149	0.00099347115939494	0.000179828553115503	0.000622680495021241	0.000113365678331561	0.000531504088983809	0.000149694702672161	0.000153290688555748	0.000294421494585911	0.000352306302939016	0.000112647793926355	0.00121172140012173	0.000852517875503136	0.000521657631259179	0.000640145427924257	0.000189659478910244	0.000572605926923933	0.000550011213653441	0.000768823518432	0.000840755505738924	0.000142346134795096	0.000160434081778207	0.000219357819795541	0.000165968542450865	0.000154494038551699	0.000199268079412016	0.00105342259169897	0.000632557359635579	0.000632557359635579	0.000183028795643653	0.000173317110111896	0.000739598122475683	0.000247544287095935	9.63054251902129e-05	0.000216197343347388	0.000194223538885358	0.000119996361865442	0.000222655211117795	0.000803321195676945	0.00115818460809447	0.000200534748188033	0.000374280107894712	0.000544252343814767	0.00016603707155743	0.000268039963423232	0.000242980227303446	0.00034774224294171	0.00163258663172377	0.000209566660089324
AIMP1	8.93528684496244e-05	9.83664066975043e-05	0.00036822966174918	0.000224928534160132	7.52396736253743e-05	0.000162516362040848	0.000194474678858963	0.000529559233641023	9.74419846783995e-05	0.000195385051637253	8.2264710176676e-05	0.000797574150534492	0.0008234553623051	0.000164440558449649	0.000241417557661033	0.000558784649495265	0.000156580706755408	0.000154225485474414	0.000724322232946801	0.000792630883744819	0.000184805774415068	0.000539735487774618	0.000661325713254766	0.000541026628574459	0.000117666045227562	0.000240667606599331	0.000573822267127699	0.00063203656630601	0.00063203656630601	0.000542090709143217	0.000550695533393455	0.000705273071378476	0.000656727717082901	7.41755938558813e-05	0.000397455077976228	0.000197965797592818	9.1933614636791e-05	0.000312878242909567	0.000750054664110032	0.000112479601491732	0.000228296225389828	0.000394874331793015	0.000166795779379172	0.000202563795069734	0.000192698208467707	0.00101754656839582	0.000556203902904287	0.000739359849888059	0.000380761136993702
AKAP9	0.000302813927464943	0.000150412942374398	7.58927213547055e-05	0.000165696776253848	0.000308510859011058	9.01585534394359e-05	0.000339414500226473	9.74385207152962e-05	0.000114386710010743	0.000120211922582617	0.000103510086616464	0.000117155396717739	0.000141579066341423	0.000102771946940084	0.000202895748091688	0.000141949444397912	0.000123166726503475	0.000106027069979748	0.000114072311776752	0.000106585681405132	0.000131037007644689	0.000121433067837153	0.000169476365585721	0.000121999169146499	0.000293885547388769	0.000139897347434671	0.000172278745240199	0.000145032529322709	0.000145032529322709	0.000138572724250529	0.00033037666206352	9.35559351127143e-05	0.00014777465700665	0.000291937303961942	0.000120403644836027	0.000129285574314009	0.00031188757884463	0.000163724592435497	9.60702796750204e-05	0.000144716010673452	0.000132985250900725	0.000111329993061091	0.000119911603346302	0.000150987282963708	0.000119083474342339	0.000160438527357346	0.000132875792571774	0.000144401612856267	0.000117026924822788
AKR1A1	5.52720316038486e-05	5.90806345276887e-05	0.000122694145688345	0.000101125448556416	5.49405227064228e-05	7.26308288030969e-05	6.34932551642206e-05	9.91342960446372e-05	6.88377890347077e-05	8.6934586347209e-05	5.73963407179889e-05	0.000673122796561358	0.000666442581533637	7.22023260658069e-05	8.09991308935265e-05	8.19927966893863e-05	8.15557642872256e-05	6.93980917888484e-05	0.000660073312353479	0.000678824527510781	6.30597191220544e-05	6.69457699824893e-05	8.76561750639308e-05	6.79935032441143e-05	0.000120081196885265	0.000137550307939624	7.256715134535e-05	9.50422810519995e-05	9.50422810519995e-05	7.91034425080871e-05	6.84270394014058e-05	0.000645026285569659	0.000100089594093056	4.38305833697262e-05	0.000105552646315956	8.94924315046037e-05	5.78298767880964e-05	9.33957850563112e-05	0.00072232463201067	5.94121435895558e-05	0.000139310332570286	0.000102994801042285	8.43599986271758e-05	7.70590124481477e-05	8.47160123511179e-05	9.25899592587592e-05	7.94349515521521e-05	0.000650647667159569	0.000102663292181988
AKT1	0.00114155350281048	0.0014020506335766	0.000535851575556394	0.00121440257661197	0.000948292550748265	0.00118010356952363	0.00132570466342415	0.000374111645237682	0.000872541777001271	0.000656912038840226	0.000974262191334075	0.00138150231180112	0.00126945171601447	0.00083364778578778	0.00110943875598077	0.000668220243035682	0.000866632510598287	0.0012219440133693	0.00119415062698553	0.000996018573243595	0.00117085144160345	0.000842708883298005	0.000864809492571842	0.000782378747888019	0.00181926367457822	0.00164621118451347	0.00139099004866362	0.000855571926850349	0.000855571926850349	0.000487397380775372	0.000937231969063696	0.00136863926705559	0.000452590505468181	0.00124327391827004	0.000829960173873068	0.000644473949084908	0.0011291154135606	0.00074043318519967	0.00188429888874063	0.00159531158495947	0.00174684119842332	0.000842398263628203	0.000478336282514327	0.00105669293558319	0.000713156626608569	0.000476336798052709	0.000680658333372278	0.00191692043442281	0.000649137312270102
AKT2	0.000933404815263184	0.000863217587034585	0.000255600739510548	0.000605751742362011	0.00126707035188146	0.00022197815991719	0.000805886472823584	0.000185569598882406	0.00063599015220442	0.000431661291723247	0.000611139829933668	0.000233725518016235	0.000305184281117066	0.000608453832553387	0.000503538572073528	0.000421668935922497	0.00078776647394082	0.000630911169326586	0.000415614731726496	0.000215649184919605	0.000514415348428416	0.000629273026047281	0.000324944453976656	0.000427612472381096	0.000700425451913263	0.000315483740970978	0.000315230834006449	0.000239779721811554	0.000239779721811554	0.000786128331104095	0.000719083598350265	0.000623218821845672	0.000217340075204431	0.000908554492152381	0.000491700076659805	0.000400867432052949	0.000902610954473231	0.000313340383769151	0.000213429228744309	0.000529552050468275	0.000306286308101314	0.00052249393666856	0.000765309138079181	0.000508471810744225	0.000479183430126381	0.000238141578509762	0.000452462795053169	0.000309176629931546	0.000856159472399044
AKT3	0.000907319815922562	0.000343472767190192	0.000154718326055282	0.000470935142583267	0.000734440718836382	0.000211438834403541	0.00101739902945146	0.00019316314109331	0.000462663274245139	0.000402747324472928	0.000465307714592482	0.000222276929563328	0.000487618966884244	0.000662430824478451	0.000579779507490669	0.000276719864278519	0.000260286420523533	0.000685752961769434	0.000251774685993584	0.000197584972565357	0.00074668059521326	0.000700600976010869	0.000558092745147589	0.000450657973032101	0.000701584067603702	0.000584589239416789	0.000330408454858444	0.000247222107872619	0.000247222107872619	0.000275134434502602	0.000721376406365433	0.000675655798116508	0.000216803913833559	0.000909964257507322	0.000238275048709648	0.000231453655888119	0.000736026147459346	0.000559115368564848	0.000217332605204961	0.00051635186502556	0.000538300406778556	0.000409568717309252	0.000236964281972224	0.000572742486996444	0.000455094078836279	0.000262070122076371	0.000448013533217315	0.000305463276618144	0.000236689619234321
ALDH1A3	0.000257472158555047	9.33338700411233e-05	0.000233088766178287	0.000116150684090545	9.54325553786235e-05	0.000267226800556465	0.000224089691126839	0.000128323230111462	0.000420698335764439	0.000254808161893615	0.000640175222363719	0.000668988384080187	0.000664735973325982	8.30747350769932e-05	0.000101958412769333	0.00025310069109088	0.000106131080079596	9.28388501737327e-05	0.000821516037350994	0.000656319702758329	0.000618097823046155	8.90739248530549e-05	0.000231023290348399	0.000483882645085039	0.000110978235126436	0.000117235148260868	8.77758282204877e-05	0.000100573038227468	0.000100573038227468	0.000102366154775451	8.98745133931068e-05	0.000657489270481082	8.72105165832471e-05	0.000476949045514006	0.00035786622737837	0.0002435030946616	0.000246167091255624	8.65338301837385e-05	0.000686327181254386	0.000255373473121087	0.00025212701202893	0.000369171294151575	9.63669649014548e-05	0.000387315867978401	0.000169594583626812	9.68081128071664e-05	0.000264405758239671	0.000656191174487787	0.000207131690656115
ALDH1B1	9.98573482462123e-05	0.00012085885681267	0.000341633374701323	0.000172618834903905	0.000105065953450689	0.000130960238401743	0.00015049480133517	0.000221052008346475	0.000115579050141299	0.000149014079367109	9.54216451736765e-05	0.000781728036301575	0.000786390778208012	0.000131547636022341	0.000216225856956668	0.000149509484476751	0.000158461399422944	0.000128276439220638	0.000744054293349688	0.00077789962476736	0.000144542447752696	0.000123016479167094	0.00019863028740634	0.000127835429230006	0.000129825071664123	0.000196654040973808	0.000149580685781918	0.000187183228658711	0.000187183228658711	0.000153201439499525	0.000133787782662827	0.000717561286774229	0.000182944513693537	7.96999432208734e-05	0.00027009085147404	0.000150530730086276	0.00010137399879582	0.000201637997157423	0.000772505366325979	0.00011565025135338	0.00019466757641298	0.0002685742007571	0.000161732596169144	0.000166216503373295	0.000144121300702731	0.00018192326845505	0.000147992834062511	0.000744125494216797	0.000273782805834018
ALDH2	0.000126224998439962	0.000155290652222329	0.000248574084167884	0.000565142017927706	0.000136303799480309	0.000153741890817024	0.00027636366534908	0.000222774727957837	0.000146372447921502	0.000170004010588003	0.000132238649405111	0.00117174589574823	0.000826758291279178	0.000147688197478944	0.000611218697406487	0.000176513474619995	0.000556784613205509	0.000524036272719072	0.000771412530351097	0.000789699599939029	0.000280224543919718	0.000151691163336567	0.000324499369271305	0.000160226904342249	0.000174797574480697	0.000203660361823079	0.00017535287832869	0.000576846838827591	0.000576846838827591	0.000184439503731694	0.000156366025341376	0.00074659021903234	0.000200145037291837	0.000112091199855777	0.000202312830865932	0.000172156782350778	0.000128377770161309	0.000180872119593779	0.000817832334149857	0.000145211851547272	0.000342930918753732	0.000200160058832336	0.000180436538089872	0.000296511114354508	0.000166826667694578	0.000204501729853801	0.000174360702851915	0.000770251933209097	0.000210238859532362
ALDH3A1	5.50528973290498e-05	0.000498803920168633	0.000100950666359776	7.3118022289003e-05	0.000496930027245776	4.89541214552844e-05	4.79585100277229e-05	9.54672401975224e-05	6.55358672629684e-05	6.00245454576954e-05	5.50693570496844e-05	9.36870130719638e-05	9.13214465112585e-05	4.29151137504622e-05	5.35816908133367e-05	6.10047893723738e-05	0.000503009713854951	4.72465172221728e-05	9.80902966606291e-05	8.87283039463626e-05	5.01989601484213e-05	4.934271339399e-05	5.61343925042511e-05	5.27622696354483e-05	5.51388407281863e-05	5.92423909781334e-05	5.2395712323697e-05	5.6601505785751e-05	5.6601505785751e-05	0.000505105909986276	5.05218195106741e-05	8.64282206481683e-05	5.54934675664691e-05	4.45863871759899e-05	6.64882153577159e-05	5.78005550626612e-05	5.28289069422941e-05	5.14211353034997e-05	0.000100400230530425	5.69267902081644e-05	6.07514137664559e-05	6.8712205722314e-05	0.000498678311145877	5.84414799081225e-05	5.86130414972572e-05	5.8697701991527e-05	6.32287798285983e-05	8.94812196498907e-05	0.00051058933596233
ALDH3A2	0.000297442633770633	0.000560040813786859	0.000143090814904486	0.000142401783295995	0.000583062068477582	7.87556242042338e-05	0.00013841923700762	0.000135048225798588	0.000256457688751781	0.000268014799510497	7.88061483709791e-05	0.000156542121789521	0.000161865996402754	8.06852518608962e-05	0.00017418363760457	9.99737275020367e-05	0.000543039295230388	7.92039901335035e-05	0.000155579950866841	0.000154706268103715	9.11346493659888e-05	9.3109755023725e-05	0.000112302228399578	9.36740844311567e-05	0.00013407922808734	0.000103253747277914	0.000117937417307219	0.000100935898655711	0.000100935898655711	0.000556945059760267	0.000140958671833956	0.000148715978172108	0.000111530838170752	0.000119791092853966	0.000108016316455613	9.66629023725411e-05	0.000126090736076	0.000106822365780295	0.000163568442746925	0.000274421378756884	0.000105422784519729	0.000279368213765802	0.000544520556882285	9.74342922849811e-05	0.000182396264636854	0.000114841663316066	0.000271325624948231	0.000173543640662032	0.000564987649050179
ALDH3B1	3.24467226113793e-05	3.59604067155485e-05	5.83383165942444e-05	2.8854472153953e-05	3.91881029227875e-05	3.08991356531276e-05	2.8910246190456e-05	6.01209914657598e-05	4.16443911511464e-05	2.57090368639244e-05	4.15214242425378e-05	3.80363364245702e-05	4.15068767080491e-05	2.71804656060903e-05	2.87408578032983e-05	3.5768865531302e-05	3.44160760725836e-05	2.80263526921681e-05	5.20060318954607e-05	3.74039939432432e-05	3.24771146163853e-05	3.06126893921773e-05	2.67245559630141e-05	3.01380654715483e-05	3.42823736450758e-05	3.36093610388506e-05	2.33435007314462e-05	2.17991701393053e-05	2.17991701393053e-05	3.70024127285227e-05	2.65711969824157e-05	4.68498556378428e-05	1.98335112560107e-05	3.232375564432e-05	3.39861907036874e-05	3.12168700137128e-05	3.795455579658e-05	2.13461887853181e-05	4.83338497831177e-05	2.92190263448557e-05	3.44357326174578e-05	2.8478357526936e-05	3.35701888971388e-05	3.81079147499724e-05	2.57409339369145e-05	2.43855068060319e-05	3.02610324320338e-05	3.95806670441454e-05	3.52197378441267e-05
ALDH3B2	0.000206865237911888	6.14119354836225e-05	0.000114585282816671	6.41717212000158e-05	6.03507647860256e-05	3.90684527539848e-05	3.73296942638676e-05	0.000105815269407724	0.000214613283924634	0.000208980348942196	4.10420057612147e-05	7.52344277536767e-05	7.15863003113771e-05	3.35845546743682e-05	4.40291416548105e-05	4.74235014095038e-05	6.61541649801838e-05	3.85672310822565e-05	7.71790737208756e-05	7.00605046109548e-05	3.651817672479e-05	3.83338092093192e-05	4.28996724255374e-05	3.886393785435e-05	4.08187905932619e-05	4.26745065479291e-05	4.07366260158518e-05	4.5478855405999e-05	4.5478855405999e-05	6.5920743045858e-05	3.96754553686069e-05	6.80893814658384e-05	4.17905664667765e-05	3.32939596605069e-05	5.61935147666384e-05	4.39686343704032e-05	4.18535232510169e-05	3.80763042143445e-05	7.61443411094101e-05	0.000207926408457004	4.40430076683363e-05	0.000221205229558737	6.1171488441601e-05	4.50777402801411e-05	0.000252213182949085	4.52454335439467e-05	0.000212435216181259	7.04921982582238e-05	7.46907562967712e-05
ALDH7A1	8.07179768458997e-05	0.000107900556108922	0.000157867842599928	0.000207552793011792	8.7081877112519e-05	0.000110134818392503	0.000126910611295884	0.000144180885017046	9.56920846982419e-05	0.000121851929068441	8.45459292774523e-05	0.000221607836573159	0.00023304549177622	0.000104131862202382	0.00012292454062908	0.000123953486532037	0.00012441236218564	0.000102219680928066	0.000199251459385322	0.000219480889190588	0.000124273816813897	0.000101659958950034	0.000163681373997509	0.000106342584256458	0.000113810400858576	0.000172203225156473	0.000129798057483585	0.000146309863791158	0.000146309863791158	0.000123852639916911	0.000108979378542367	0.00017695793146292	0.000150113330995003	6.95718213364554e-05	0.000137640444349707	0.000128316676048914	8.71827235374549e-05	0.000171735392498363	0.000225879136588777	0.000101536655699609	0.000168512396515073	0.000131175697455059	0.000126324543354649	0.000141884719192068	0.000118439903262194	0.000145750141479357	0.000117488739657595	0.000205096030045195	0.000137539597792794
ALDH9A1	4.86819417085131e-05	6.7808654666929e-05	0.000108340432255967	9.87859962415801e-05	6.24328093869074e-05	5.95858834781144e-05	6.55054217278424e-05	9.38906195888759e-05	6.44228635514223e-05	6.40551482994338e-05	5.9176921969006e-05	0.000652115642667083	0.000650714270289389	5.61023010087959e-05	7.2623889900705e-05	7.71474205749436e-05	8.15314792631189e-05	5.72371838877379e-05	0.000648757895006366	0.000647675303065406	6.54397750841414e-05	5.60433656905148e-05	8.34102734544849e-05	6.13408518777238e-05	6.40552736681216e-05	8.36469463396139e-05	6.67823439492223e-05	8.05051684376251e-05	8.05051684376251e-05	8.03376611362487e-05	6.14064986556333e-05	0.000627653841167514	7.67797053261448e-05	4.34360001544514e-05	9.15972333053291e-05	7.46157754872019e-05	5.92425687214722e-05	7.84665261390748e-05	0.000653570600290629	5.40577869102321e-05	8.6059048687053e-05	8.10366060973356e-05	8.0396596543242e-05	8.12463435705019e-05	6.20593489227044e-05	7.93113503115049e-05	6.65867933680239e-05	0.000638392818731642	9.4787473810424e-05
ALDOA	0.000295076480631685	0.000134851781746971	0.000175960054573492	0.000226715343482794	0.00011954315345557	0.000154501137064333	0.000279748827523691	0.000176075604873026	0.000297955887262179	0.000318373238421114	0.000261444327213353	0.000803913130216865	0.000895040027427702	0.000159214328679599	0.000242838107139235	0.000171198395468592	0.000166475869162083	0.000160697261922754	0.000759859819268569	0.000798291351035556	0.000416695279870404	0.000160465066340402	0.000326449347588102	0.00030526544047543	0.00107380736904429	0.00124920457186186	0.00018362761731137	0.000215251704916613	0.000215251704916613	0.000166243673898221	0.000168318988646408	0.000749126490845513	0.000191615746748402	0.000258564920611224	0.000171082845122659	0.000147794632857967	0.000124497875082653	0.000320312430617604	0.00170916931399907	0.000310385109411494	0.00123193772895987	0.00034166145103355	0.000164992936095779	0.000282628234106028	0.000233496509093765	0.000215019509095512	0.000341777001280793	0.000772289042563943	0.00016612812329907
ALDOB	0.000172841929555623	0.000120086515149674	0.000355705776509932	0.000115600118693327	0.000197793758019049	8.73751855454216e-05	0.000165622488237716	0.000338667268501627	9.81458270366782e-05	7.78522045417532e-05	8.83688371239527e-05	0.000112743650336408	0.000112720847139578	0.000189508475522578	8.45629221487848e-05	7.88881776878726e-05	0.000110337440906485	0.000198950257230985	0.000125503864856391	0.000103758762880977	7.8613202196248e-05	0.00018991662900088	6.91325426109932e-05	6.65749940044983e-05	0.000185090621624849	9.85625720169317e-05	7.5877037290292e-05	6.61279630090274e-05	6.61279630090274e-05	0.000101303812489519	0.000153584280320044	0.000236532315894853	5.8594555225319e-05	0.000163064939624833	9.59266855441942e-05	8.03883983664919e-05	0.00017537812312497	6.85564511369241e-05	0.000135216363229165	9.51346866369753e-05	0.000100638884192367	9.33904917076815e-05	0.000100895658936676	9.09263858384852e-05	7.48803467790842e-05	5.70943344841675e-05	7.63519838865488e-05	0.000122492724390679	0.000118342320273463
ALDOC	5.7424739929725e-05	6.73748141163051e-05	9.91490693246359e-05	5.76630981955669e-05	6.59745161750984e-05	4.39326378077424e-05	5.37216191906766e-05	8.46934121135355e-05	5.45182222799696e-05	5.03725712695988e-05	4.0905008477106e-05	0.000110937868672555	0.000106372772784034	4.41846953587989e-05	0.000121122421017023	4.65775630076581e-05	7.29019817104595e-05	5.0339403726903e-05	0.000101103885224752	0.000104648921763193	5.01502759439951e-05	4.55131494340275e-05	5.58228304178759e-05	4.59127375103424e-05	7.32316295223669e-05	7.68158900499068e-05	5.08843785669755e-05	5.6411546253434e-05	5.6411546253434e-05	6.80757274717023e-05	4.9484080644518e-05	0.000100039471793972	4.24319119314531e-05	4.3811526165439e-05	6.10332202619496e-05	3.74241829895809e-05	4.44763517217553e-05	4.39149612629004e-05	0.000129859162902859	5.8825037811022e-05	7.95703792482735e-05	7.39816084208026e-05	6.6747273455435e-05	5.08151014541639e-05	4.50153446942988e-05	5.15852919737718e-05	5.95259512030185e-05	0.00010541070088409	8.25313847565558e-05
ALK	0.000241695668301464	0.000156462239439922	7.082717892188e-05	0.000166165980670715	0.000238890758294939	9.00746389506051e-05	0.000220274156060969	0.000450395121744271	0.000141422415260051	0.000100662218823144	0.000147012242401466	0.00058596650823914	0.000590425683468485	0.000261880648679137	0.000285467090039383	0.000476825804291335	0.000116122384709962	0.000273283357695444	0.000608461629261413	0.000569568190981478	0.00012856787297443	0.000634159009709542	0.000458381434085841	0.000485392774290738	0.00021885929100967	9.93193667786551e-05	0.000494670537929524	0.000454330683345184	0.000454330683345184	0.000476998037238749	0.000577099057455915	0.000765794835233544	0.000436065607286318	0.000247285495716662	9.72578608066154e-05	9.76850758370083e-05	0.000238718525345608	7.84184046980258e-05	0.000588602395143179	0.000159267149389713	0.000100141668251998	0.000100235003990002	0.000104719675795343	0.000120000902695696	0.000103404816437772	0.000815206335130042	0.000479802946864951	0.000626306363048171	9.74300936511804e-05
ALOX15	8.1884182960957e-05	0.00107710628986018	1.67420505932168e-05	1.56104767936195e-05	0.00113047584197213	0.000208364774807038	7.76035023514045e-05	1.76745097779966e-05	2.8011330260766e-05	1.83772463009427e-05	0.000149881933181277	1.05715542304816e-05	1.34831671662716e-05	1.76278031869145e-05	1.97487844641478e-05	1.8788440769065e-05	0.00106915190965045	1.92877390189127e-05	1.80226357334637e-05	9.08857216610725e-06	0.000146575930205156	1.84906089080155e-05	1.54824379095693e-05	0.000141633721625506	7.84539147133631e-05	2.06364244090165e-05	1.92917392810464e-05	1.13373592901338e-05	1.13373592901338e-05	0.00106835477887192	7.26612935320943e-05	1.77248038581793e-05	9.15435683218932e-06	0.000203754786148689	1.78559816110361e-05	1.74025684636807e-05	8.09095051508295e-05	1.3457930990512e-05	1.55670452207648e-05	2.85146287760537e-05	2.12750590419391e-05	1.88306594377382e-05	0.0010674919729155	2.37306495067853e-05	1.72673013735368e-05	1.05402291799865e-05	1.97631186506725e-05	1.85259341914411e-05	0.00106742232063605
ALOX5	0.000153218894320956	0.00118419920994373	0.000100296503484059	0.000204370658373081	0.00122905609542493	0.000314205816984806	0.000274746201623755	0.000114596374231057	0.00011597413874081	8.98743499077209e-05	0.0002526846893608	5.6447024521083e-05	6.92021727064114e-05	0.000165901808383186	0.000184794761149349	8.91743571024803e-05	0.00116402470022742	0.000173743002338906	8.42336643753349e-05	4.92514524971462e-05	0.000376179620514023	0.000176697484561248	0.000212669288445391	0.000227852531464203	0.000168302794088325	0.000116910933973232	8.15622278681425e-05	6.13877173768553e-05	6.13877173768553e-05	0.00116697918296988	0.00012641911275464	0.000171756791629389	6.30745683338699e-05	0.000289929444872304	7.48744865080089e-05	8.79067259023229e-05	0.000151251270366671	7.37596214228217e-05	0.000101285188105702	0.000108362009466931	0.00025455296968391	7.68421104240817e-05	0.00115618350738171	0.000237501445934101	8.53837073716362e-05	6.434219951193e-05	9.1141981025609e-05	7.66215351434775e-05	0.0011526793103515
AMER1	8.0682691045807e-05	2.63677760846062e-05	1.42394100004807e-05	2.43387339840954e-05	7.2861335112632e-05	2.08321741759164e-05	8.13193448344824e-05	1.94594145465139e-05	2.14733975236397e-05	2.46236157272207e-05	1.70494452653857e-05	2.57239973398613e-05	2.61028233312559e-05	1.88229172941906e-05	2.31182430336502e-05	2.47409460919766e-05	1.94000536967124e-05	1.98859635940097e-05	1.99759852193581e-05	2.26617791071083e-05	2.33079189380349e-05	2.30273200426678e-05	3.0999419768119e-05	2.59388138230913e-05	7.89185083507838e-05	2.66722554560293e-05	3.74566805400211e-05	3.04889581377879e-05	3.04889581377879e-05	2.25414101375361e-05	8.39502396032068e-05	1.82623592163518e-05	2.78911642352457e-05	7.62587388970858e-05	1.95209415013611e-05	1.90017957256656e-05	7.50608710652021e-05	2.59648364284384e-05	2.38336224293873e-05	3.41891320009439e-05	2.59676884487494e-05	2.51427615144495e-05	1.83370073895209e-05	2.21100512371244e-05	2.53938655587599e-05	3.36303145993181e-05	3.03627660302987e-05	3.26917196543862e-05	1.73214055878518e-05
AMH	0.000217223394983923	4.38666509542365e-05	4.54192862359629e-05	3.21417446115954e-05	4.25479585027814e-05	3.21833241150045e-05	4.29633308631586e-05	4.88162623157592e-05	0.000219577316917297	0.000199174123199965	5.51527487428234e-05	2.53371066804161e-05	2.90336905050198e-05	3.39601317936359e-05	3.79181914495405e-05	3.67756361542271e-05	3.2864537888357e-05	4.14940018526832e-05	3.73744494552646e-05	1.62393147358922e-05	4.53938354470383e-05	3.52308143591207e-05	2.70167227495789e-05	3.68522184602893e-05	4.99255588595348e-05	4.21004898507001e-05	3.57404063580547e-05	2.47382933421539e-05	2.47382933421539e-05	2.66013504083621e-05	3.442171393226e-05	3.58296276584017e-05	1.63724420151247e-05	5.27988266134063e-05	3.33786600182128e-05	3.46729723288405e-05	5.27222442772231e-05	2.44939811339905e-05	3.45777640931245e-05	0.000218542087442886	4.25205676768655e-05	0.000197879810595977	2.53306678363206e-05	4.53172530707931e-05	0.000115756651385746	1.84751057950841e-05	0.000201276786936296	3.63392197325567e-05	2.32043742853791e-05
AMHR2	8.36206234125755e-05	9.04426283764106e-05	7.07992175443805e-05	4.99462967328243e-05	8.5311696818357e-05	5.52642281741661e-05	7.03540217998941e-05	7.32677373686954e-05	8.51216754002738e-05	4.99588685416626e-05	8.12003896011337e-05	3.46808847255222e-05	4.10396075414944e-05	5.63837989737277e-05	0.00011955594786994	5.60804227751936e-05	6.48825130858566e-05	6.6182485474195e-05	5.66111205090771e-05	2.26327196041144e-05	6.51015333923899e-05	5.62392140843341e-05	3.99815665907109e-05	4.9326882323157e-05	6.42856850124669e-05	5.08887539533443e-05	5.97103024479565e-05	3.41501869890739e-05	3.41501869890739e-05	5.49392416029096e-05	5.45793707064702e-05	5.67699117361181e-05	2.09176159001681e-05	7.96993374371859e-05	5.36119028580185e-05	5.27911231658672e-05	8.64528779140102e-05	3.78931399645821e-05	3.44439277041098e-05	8.87515550022195e-05	4.96878809856886e-05	5.07796483440565e-05	5.5083826537654e-05	7.18550738379253e-05	4.65315456669938e-05	2.42069155456722e-05	5.32481681848421e-05	6.02410002029944e-05	5.24707217396075e-05
AMOT	4.0138367687744e-05	4.81043570102625e-05	2.75049010565526e-05	4.74815581193762e-05	4.15529912940952e-05	2.73979994740981e-05	0.000104676664865017	3.42713237789471e-05	3.20593061637369e-05	4.08132922464417e-05	2.81834548671435e-05	5.0670985620616e-05	0.000102723137571251	3.47391450492109e-05	4.68095244456352e-05	3.59514586000566e-05	4.48361001940379e-05	4.20483710566023e-05	3.9308815197764e-05	4.4532220418145e-05	9.81837485552099e-05	4.00403497168536e-05	0.000105951752359782	3.75376038750609e-05	3.96926291916436e-05	0.000112392864758909	5.0581885831475e-05	4.73136289866245e-05	4.73136289866245e-05	4.28280787932249e-05	4.40305201517423e-05	4.33977062657722e-05	4.47054446680726e-05	3.62625163813165e-05	2.91850358419033e-05	3.53512955991514e-05	3.46763710966362e-05	0.000116130592547828	4.43250732527786e-05	4.66897333891091e-05	0.000101613861357574	3.46470324642497e-05	3.75268741678452e-05	9.65976032570823e-05	3.86013708464337e-05	4.53056076870558e-05	4.14134552006038e-05	5.39392423620217e-05	3.60616561466316e-05
ANAPC1	7.06869156358438e-05	7.16017638625976e-05	0.000498051364198496	0.000549599616488236	6.25462342430601e-05	0.000495364889052453	0.000134337536535736	0.000119218507340206	8.43368841804955e-05	0.000173564187660467	7.04522536462434e-05	0.00114504095635552	0.000792054135747944	0.000494515405957325	0.000606844464839182	0.000149004278192153	0.000532859947921966	0.000531421002086734	0.000688377210361534	0.00142241022315116	0.00012206502207454	0.000127386798497145	0.000200617046774857	0.000123081794919378	8.53329718776682e-05	0.000157628795513326	0.000144409839066381	0.000605668024187108	0.000605668024187108	0.000128825744208651	0.00013535430959926	0.000666759729921062	0.000238231581602296	5.68022850605219e-05	0.000527837135073567	0.000185602040276935	8.27247682165412e-05	0.000244247895264492	0.000690985414070458	7.97424450870992e-05	0.000150595709184547	0.000515799281693355	0.000495954351373024	0.00014798750525828	0.000174083619160675	0.00020163381953146	0.000136966425547541	0.000683782771228761	0.000507658601453841
ANAPC10	0.00011005054281108	0.000122707245700868	0.000399272336284237	0.000197311770241908	0.00011108343197033	0.000181461653541007	0.000265568471518164	0.000131488965941935	0.00012296106979808	0.00192884536601782	0.000104656704436112	0.000242537268412882	0.000338885946385254	0.000190565224132754	0.000160088002595793	0.000179764481318472	0.000166813785921134	0.000149537362703732	0.000199717442030513	0.000287014320316646	0.000253836761902045	0.000157183075832653	0.000328944538380995	0.000155122244491269	0.000114188445304216	0.000302550095950305	0.000178477767947601	0.000222584308156381	0.000222584308156381	0.000174459499013439	0.000166853954096016	0.000177136036535721	0.00198564877869834	9.17461775177312e-05	0.00044754785088832	0.00193518323516442	0.000116388414484805	0.00211063436027564	0.000197517472690472	0.00012167435648167	0.000276279029647888	0.00044120997953943	0.000207841647371725	0.00027847899887417	0.00192535299113765	0.000230230020941543	0.000173426609621337	0.000198430728585318	0.000442242869200633
ANAPC11	3.57674526587126e-05	3.72278593977762e-05	6.89109436372595e-05	8.80558835230849e-05	3.44329859210965e-05	6.64728237662276e-05	4.5345322397073e-05	3.96142361330192e-05	4.19857034523979e-05	6.33363449142984e-05	3.61386495033808e-05	9.28342630105277e-05	7.9601044233982e-05	6.90590296858354e-05	5.94459461860478e-05	5.93583547511369e-05	5.8187751976467e-05	5.89194544570922e-05	7.52977477321847e-05	0.000112346338289129	3.77768983015685e-05	5.08159696468061e-05	6.09966036856218e-05	4.55716799849106e-05	4.27564647425585e-05	5.23425231744669e-05	5.59349775359515e-05	7.68948701691782e-05	7.68948701691782e-05	5.00842671024584e-05	5.31401041188412e-05	6.6755362563765e-05	8.0708996218112e-05	2.99203988129811e-05	8.86550622326575e-05	7.127596567255e-05	4.37070735651073e-05	7.46437734353391e-05	7.43471388605359e-05	3.85623261981309e-05	5.06129643218986e-05	8.07154413834623e-05	6.83273271207326e-05	5.15635730787733e-05	6.36520556788328e-05	6.87913852639037e-05	5.14187339395467e-05	7.18743703317454e-05	7.93809746630889e-05
ANAPC13	2.19785792439333e-05	2.55205406717411e-05	4.87533072479475e-05	3.87259238381502e-05	2.40584612531139e-05	4.10739618127913e-05	2.93403876152147e-05	2.73249038221361e-05	2.34330150794734e-05	4.0141746593692e-05	1.94908505743299e-05	6.5594843766326e-05	5.97880751870223e-05	4.48293920233759e-05	3.50768859757319e-05	3.68918456545902e-05	3.60674037913197e-05	3.3341113426607e-05	5.5040336958665e-05	8.1790470974827e-05	2.31978771931797e-05	3.25906556070746e-05	4.05988722526946e-05	2.92948994701964e-05	2.48736718197193e-05	3.1326767221637e-05	3.68994892630611e-05	4.74463523804855e-05	4.74463523804855e-05	3.53169458927768e-05	3.54374098151431e-05	5.07391469047344e-05	5.36005771462163e-05	1.80364147743117e-05	5.83202491951459e-05	4.37965283152651e-05	2.56333609512538e-05	4.87951879317503e-05	5.42806477991274e-05	2.34406586721211e-05	3.00351342858168e-05	5.46654674307223e-05	4.75556824042148e-05	3.07948234090914e-05	3.95201876463384e-05	4.66958944890319e-05	3.32370638965527e-05	5.5047980627331e-05	5.6745349340901e-05
ANAPC2	6.41398588708052e-05	0.000568004095328463	0.000283524186487701	0.000107556985314527	0.000558578882703542	0.000419708495459722	8.05336006882902e-05	6.71571511805295e-05	7.46509959150904e-05	9.29906289266239e-05	6.49295032096616e-05	0.000136078168688612	0.00011855268270812	0.000420476738619054	0.000102012559224866	9.86496259781651e-05	0.000596708392375242	9.51718128696077e-05	0.000108459797437531	0.000774935495550434	7.40147025265277e-05	8.42435289314914e-05	0.000107734825360666	8.16195905920752e-05	7.07294338810696e-05	9.07664295336324e-05	9.75637006487171e-05	0.000126267997211678	0.000126267997211678	0.000585780108316534	8.81384888130782e-05	9.405370042613e-05	0.000116989258677351	5.44183659698118e-05	0.00031501666106278	0.000100299171352673	7.14484013590198e-05	0.000109825029855851	0.000107740830028529	7.3565070752849e-05	9.03257703149753e-05	0.000307708118695537	0.000922013317457542	9.10447379002569e-05	9.31953178785426e-05	0.000115339713153893	9.13410832980801e-05	0.000107373872136436	0.000802147142969171
ANAPC4	3.94025701590136e-05	4.26886372464569e-05	0.000168285074755571	7.63619884842578e-05	3.70607954917152e-05	7.70241951618327e-05	5.78024415209766e-05	5.25650459027146e-05	4.53597106995797e-05	7.80461084385519e-05	4.11514535545886e-05	0.000100928181428208	9.22131689461694e-05	8.01704359119675e-05	7.08091253633372e-05	7.46268952899041e-05	6.42190728150791e-05	6.67382268778499e-05	7.97270445009636e-05	0.000120597271208316	4.9122850036508e-05	6.43757996926655e-05	8.25982916384575e-05	5.99901632809799e-05	4.70119399780314e-05	6.40074051023068e-05	7.42975965478002e-05	9.58280321707796e-05	9.58280321707796e-05	6.18566457254816e-05	6.8669754854403e-05	6.94759488890802e-05	0.000107313293056831	3.51943131533873e-05	0.000190346923990086	8.84745833280319e-05	4.98310451380921e-05	9.95129081087367e-05	7.69079395014192e-05	4.50304119478486e-05	6.09404768235519e-05	0.000179918449175353	7.76512819644378e-05	6.37595819682845e-05	7.93670642031836e-05	9.34656051088054e-05	6.41984203410157e-05	7.93977459013267e-05	0.000177576674237138
ANAPC5	5.79680567687512e-05	5.61188267680757e-05	0.000333264975609353	0.000127717163021239	5.09494343791038e-05	0.000137715960993093	0.000210532110930499	8.90937930828009e-05	6.88167385280217e-05	0.000147316930057588	5.74064837014863e-05	0.000188762075541164	0.000271164739478071	0.000140069110596863	0.000121561170442645	0.000112539674835816	0.000114292960690809	0.000114609585539099	0.000136267231004441	0.000222863878872058	0.000201157428883421	9.70245685074403e-05	0.000256290620178131	9.23163110931629e-05	7.60331805721258e-05	0.000255274427570624	0.000106860385359314	0.000165034519475383	0.000165034519475383	9.6707943702513e-05	0.000101690992956218	0.00012075212466083	0.000191039866517003	4.65578017828306e-05	0.000356710857897749	0.000156130038930635	6.67811656045549e-05	0.000324522603895608	0.00014551924607097	6.3137449041551e-05	0.000230632807653278	0.000347897748403531	0.000139752485641311	0.000221380792600773	0.000145939673062167	0.00014744950230822	0.000103726565937445	0.000130587941498047	0.000340879126250612
ANAPC7	4.03367581317963e-05	3.4223143160474e-05	0.000189397268374174	8.86958154741046e-05	3.48545358733319e-05	9.56357656205061e-05	5.45567781312433e-05	5.63910394544305e-05	4.98882791946293e-05	9.00164082212922e-05	4.27154117452957e-05	0.000629583249792644	0.000608441279573026	9.65694902606355e-05	8.25979131620304e-05	7.87629933618986e-05	7.63447701653732e-05	7.77801762635172e-05	0.000597644535592803	0.00065309806043702	4.9263692983635e-05	6.70444382077278e-05	8.53112744789035e-05	6.39183870161241e-05	4.45054207325264e-05	6.26999871753255e-05	6.85800794643329e-05	0.000110701706573924	0.000110701706573924	6.56090322726758e-05	6.92114721626538e-05	0.000585925981237242	0.000118891122383357	3.3163890688709e-05	0.000211769222437572	9.76881470549218e-05	4.80084969178792e-05	0.000106331192377751	0.000594141459870912	3.97053654827572e-05	6.06052230589273e-05	0.000204097483525907	9.51340842356765e-05	6.41082991767143e-05	9.04380342490804e-05	9.99659685186611e-05	7.10912544998023e-05	0.000587461621927644	0.000198615261308795
ANGPTL4	0.000303876778041915	5.27322365986492e-05	9.93967327441833e-05	4.10574881302073e-05	0.00014611714099895	0.000237047277614909	0.000139516240837265	0.000103295421229863	0.000226287836375546	0.00020164126902606	0.000193623701381912	3.05026849425748e-05	3.84671638199938e-05	0.000163600328358967	4.46892112940341e-05	4.86306837707583e-05	5.08982241531519e-05	0.000165003269598932	4.81326599821737e-05	2.75291896704802e-05	0.000186471298474282	0.000162184226541841	4.14782808605214e-05	0.000173174683269487	0.000152174533474856	6.66978634083316e-05	3.2834721045784e-05	3.10007086819389e-05	3.10007086819389e-05	4.8079181098332e-05	0.000126219625422396	0.000161686202892127	2.39841163871611e-05	0.000271212643011875	4.47319952387118e-05	4.44331345737604e-05	0.000146668643727699	3.65454061660071e-05	5.36385498587141e-05	0.000210491873691324	6.74331889235281e-05	0.000201940129766067	4.94952829124472e-05	6.19272989454857e-05	0.000122361522467649	2.818166557954e-05	0.000205838818314974	3.23366973533338e-05	4.41804925162683e-05
ANK3	0.000151059064566431	9.68660552516451e-05	4.19958353165726e-05	0.000109534219506544	0.000151569353434701	6.21421016449175e-05	0.000316829031668498	4.43928339086953e-05	8.03583785340841e-05	8.69918792838526e-05	7.82594522714244e-05	6.40953664713565e-05	0.000213459338384453	0.000162988775498657	8.02610100795879e-05	6.8245341135631e-05	7.97396406197639e-05	0.000168635838736593	6.52243934353149e-05	5.66307071873351e-05	0.000248661196475626	0.000162283605507185	0.000238647085570116	7.07781920703932e-05	0.000134502634828987	0.000260201704402802	8.4242728776479e-05	6.71163141230797e-05	6.71163141230797e-05	7.33874073333111e-05	0.000138946026953465	0.000159262657790993	7.48788419266701e-05	0.000148960138007695	6.58483425603334e-05	8.23601020371137e-05	0.000146427287048307	0.000278759857602856	5.32997411644678e-05	9.6355766383669e-05	0.000234203693600228	7.04801198640396e-05	7.40925773139327e-05	0.000246128345876957	8.72725808020444e-05	6.07640808614389e-05	7.2877118388293e-05	8.12217811307407e-05	7.09904087874585e-05
ANXA1	0.000396522262923367	0.000639680800622522	0.00025743856029272	0.000242329240968569	0.000645214440885359	0.000405118727629895	0.000211610112948449	0.000286280405041269	0.000391138953984615	0.000363328030778867	0.000367313633281798	0.000195130762671548	0.000201503183108087	0.000253427043442284	0.000208152482115125	0.00020370462897456	0.000623444830224008	0.000277182236731898	0.000211517064708125	0.000168112461835113	0.000367976586162658	0.000291709316719356	0.000204367582209337	0.000365454410878204	0.000257327466376857	0.000246948040817269	0.00020355429667092	0.000187318326868799	0.000187318326868799	0.0006379719113365	0.000209087937672735	0.000299521752417317	0.000175893705843215	0.00037269694169357	0.000174862784590368	0.000177752927880977	0.000210947159605205	0.000172756811158555	0.000257897371016436	0.000390988621681629	0.000252607111017522	0.000360437887784619	0.00059968963695714	0.000206226804309197	0.000395487859253302	0.000201845406781036	0.000389279731465418	0.000211366732142361	0.000609130066932014
AOAH	4.69736105712435e-05	4.63702830615674e-05	4.53458616854881e-05	4.33201241910808e-05	5.66235657927499e-05	5.91917020179721e-05	3.7572834886114e-05	4.95230638046266e-05	3.8767832465358e-05	3.36081455984028e-05	4.25343623006634e-05	1.58894695107375e-05	2.06690519583582e-05	0.000114538548717181	0.000134213728077117	2.43703822973062e-05	4.26809742288992e-05	0.000117703534663555	2.16262830080568e-05	1.31460651121504e-05	4.26091232502375e-05	0.00011851843442175	2.44451432725754e-05	3.76124487511065e-05	5.64608284158582e-05	4.79154433583208e-05	2.23228776536695e-05	1.86335687894037e-05	1.86335687894037e-05	4.34958742083465e-05	3.25761604206203e-05	0.000115774335235983	1.92106954445805e-05	5.0740140330181e-05	2.01931802533353e-05	2.41326089750576e-05	3.74980739317629e-05	2.37930019943359e-05	4.05890375108135e-05	3.67203278452044e-05	4.83298113586389e-05	2.96687168630648e-05	3.95159882843067e-05	2.93670567855055e-05	3.3650611450018e-05	1.94484687771307e-05	3.38459189409726e-05	1.95787783592091e-05	3.93186721828113e-05
AOC3	0.000128707070663069	4.52085730179046e-05	6.31678943085549e-05	6.05855734644392e-05	0.000136709913023878	3.77725789840952e-05	0.00012041606026707	6.33904154392772e-05	5.81600494358481e-05	3.46468362913413e-05	7.33403823896754e-05	3.38808541082036e-05	3.29894234098912e-05	9.3219522498283e-05	0.000111065136322493	4.38116326946024e-05	4.63019451327344e-05	9.97290362097088e-05	5.37418008198014e-05	2.71063774198405e-05	5.44880564240484e-05	9.46802506543638e-05	2.49593066605045e-05	4.84306500154211e-05	0.000550957333370239	0.000459717978152106	2.28573137679278e-05	2.39506858857324e-05	2.39506858857324e-05	4.12531595059547e-05	0.000114358653980215	0.00010461041885669	2.0298419468716e-05	0.000143887403612393	4.35891114344675e-05	4.52081518450783e-05	0.000139268386151958	2.45158177411187e-05	0.000465430748078558	3.72057305919652e-05	0.000461557986374425	3.30277958888093e-05	3.97924313771172e-05	4.98690389725966e-05	3.53162702904097e-05	1.89019002954135e-05	3.32503171446144e-05	3.27874819867773e-05	4.10306382816389e-05
AOX1	4.60287881604913e-05	6.92956361427469e-05	0.000192537553011133	3.17499981995194e-05	7.02728996382717e-05	3.80392230584013e-05	4.18041890432275e-05	0.000192414341138893	0.000208934281039446	3.66338285885406e-05	0.000228620027681689	3.91536496136056e-05	4.19950685973247e-05	0.000102470007737486	3.93000260276148e-05	0.000198940030413653	6.01796939831749e-05	0.000104408453732742	0.000212152348150764	3.60772785020835e-05	6.15021624389933e-05	0.000104519635137381	3.18221649813705e-05	5.57325109468092e-05	6.69953342156501e-05	6.05331728386698e-05	3.50572740003165e-05	2.59413319474918e-05	2.59413319474918e-05	6.02908755807981e-05	3.60345375579817e-05	0.000117731952895574	2.6639578070295e-05	6.5714535128485e-05	0.000199063242076465	0.000199527095219875	0.000208922054521257	3.01594408819751e-05	7.0225627738908e-05	4.5051524534356e-05	6.27829615419859e-05	3.61699756175023e-05	5.82412479308555e-05	0.000204709682165908	3.6314760643399e-05	2.60525134632087e-05	3.60467639832493e-05	4.8269591672274e-05	6.04140871875689e-05
APAF1	0.000182054720816453	0.000125043279970228	0.000318358018547382	0.000507395953048739	0.000188144106994837	0.000111391434030502	0.000421220062272941	0.000465029981812967	0.000102046816309543	0.000117913094473003	0.00010492655521076	0.000480544490082355	0.000352552102496477	0.000106615559167247	0.000561685455198932	0.000491626023995709	0.000489090035734995	0.000482677178066075	9.959065621505e-05	0.000106404774825778	0.000337840063463974	0.000485050719351717	0.000724539531609942	0.000488253930394063	0.000182817410025763	0.000373197976231698	0.000508533101114319	0.00087257985633648	0.00087257985633648	0.000491463576732712	0.000571633928762012	9.30153513755269e-05	0.000507492302057018	0.000184934459778781	0.00034495406093634	0.000124164927418641	0.000188306553619743	0.000394553398004429	9.41015125155893e-05	0.000118953893617219	0.00033572301369263	0.000338702227637664	0.000113028417206384	0.000341212157637793	0.000117000281055484	0.000874953397737287	0.000485374191344134	0.000116497733470852	0.000344791614477942
APC	0.000567983116048717	0.000204604800950025	0.00018733418963187	0.00036520711255176	0.000379102382679573	0.000169249078582896	0.000463359250825524	0.000586252613767586	0.000386078979836916	0.000376486113413584	0.000219336809055932	0.0002101099652826	0.000257398964243822	0.000254729911080642	0.000370932837726674	0.000620725398540888	0.000198264179926377	0.000264825190889429	0.000209044032295428	0.000191705228574012	0.000273372720043303	0.000657065450610499	0.000674761308898443	0.000612643001877655	0.000385665242950595	0.000268164329086307	0.000628131950864908	0.000621791331249109	0.000621791331249109	0.000590504440788757	0.000802629533571862	0.000245384085538466	0.000611132530823273	0.000401240944456532	0.000221806973485457	0.000217826337813625	0.000409323340726469	0.000282229559551368	0.00018538593513793	0.00039348553336668	0.000257797018321791	0.000380466748583883	0.000188168900384276	0.000281455115854906	0.000301614158838649	0.00101403159063032	0.000779385173843198	0.000216450586038428	0.000191586015807988
APC2	0.000124710644600648	8.6391994397267e-05	6.17556211083134e-05	0.000154463694433481	0.000114695695434841	4.76037598925615e-05	0.000114754726702953	6.25712391852257e-05	6.88583660412558e-05	6.97593412784295e-05	6.01774618187065e-05	5.7459031040598e-05	5.89961764674725e-05	5.98325445707822e-05	0.00013945207827328	5.55443832702158e-05	6.0797287157111e-05	6.44395489681979e-05	5.55051606524584e-05	5.52257884573035e-05	6.34326935080544e-05	6.23828454188685e-05	5.87996149360944e-05	6.00746286634985e-05	0.000105997781325756	5.47369025590877e-05	8.3092960763493e-05	5.7498253729511e-05	5.7498253729511e-05	5.87405835979919e-05	0.000111396661896799	6.2343622855899e-05	5.64453584079766e-05	0.000116029740514045	5.47287652472861e-05	5.6548191491696e-05	0.000111499495155134	6.11395912619595e-05	5.00034470500147e-05	9.64069436902715e-05	5.34007344299357e-05	6.79399149708804e-05	5.61902828180458e-05	5.89024480615754e-05	7.05660339012697e-05	5.5441550063118e-05	6.87555329816655e-05	8.30537382828037e-05	5.7924965660437e-05
APCS	6.96455472071484e-05	9.60667642701173e-05	0.00360470035241849	4.17440444304926e-05	9.47538735467653e-05	6.04454909004424e-05	5.68854995143258e-05	0.00360193234318904	7.94840223866547e-05	4.84082951647815e-05	8.46587827961345e-05	2.98525622068871e-05	3.53752002524624e-05	4.74868814927734e-05	5.47571139538759e-05	5.4186974862441e-05	7.8890794352586e-05	5.39614345806243e-05	5.55541165996446e-05	2.18748007563452e-05	6.65167298605722e-05	4.8983936225551e-05	3.60449220778563e-05	5.39797300076927e-05	0.000499236201330789	0.000489139228250403	4.56613903238846e-05	2.84854204430637e-05	2.84854204430637e-05	7.39132961510501e-05	4.43484996663669e-05	5.03510779894471e-05	2.31112475809035e-05	7.48203075431333e-05	5.69549885648605e-05	5.37903003168566e-05	7.50275524293028e-05	3.38548517213794e-05	0.000479762766335392	7.09584378604652e-05	0.000490932623685618	5.15729833701229e-05	7.24162412331791e-05	6.67239746976175e-05	4.62996767586349e-05	2.35079221059599e-05	4.88049697581988e-05	4.70285320633461e-05	7.66813097133934e-05
APEX1	0.000340489912621489	0.000196551672646644	0.00099852349922139	0.000772092308355323	0.000164436958016724	0.00121435844955148	0.000500920486843924	0.000657503129096523	0.000525385087940971	0.0022853253811729	0.000464131917414179	0.00143974814284947	0.0011470395112752	0.0010036326470796	0.00079098333760675	0.00085848721139231	0.000714608691419687	0.000695477220852275	0.00107447158544616	0.00171669905866031	0.000621426473829507	0.000660166768481311	0.00101578176677203	0.000794098023374111	0.00115256078245541	0.0013828262242062	0.000705706750928868	0.00122376376832412	0.00122376376832412	0.000679298237849846	0.000673592036341155	0.000876151143276282	0.00261842750303917	0.000279236742498438	0.00119950758073974	0.00228846139746496	0.000343625930600281	0.0023338316651392	0.0018834064352942	0.000372604627293744	0.00149475051250937	0.00119637156417041	0.0010227641153797	0.000685815662169257	0.0021980826384582	0.00118845331669994	0.000855351192115555	0.000921691125697308	0.0010203186076607
APEX2	3.54719738820262e-05	3.91215689844832e-05	0.000295695783016616	0.00046838125939097	3.05143473098454e-05	0.000414296348922765	0.000104082806242467	5.81974087444876e-05	0.000450088673461164	8.69410810442236e-05	0.000439401292434565	0.000521356743134379	0.000210952437060144	0.000407115431125735	0.000466166395112482	0.000475498533659621	0.000464128414218198	0.00045858044351953	0.000502359375638173	0.000782741380696224	0.000100451944262343	5.74327554609134e-05	0.000136549185510238	5.72509716739814e-05	6.32288034141253e-05	0.000148675381647418	6.94890552185146e-05	0.000494495901031068	0.000494495901031068	6.29807264948228e-05	6.08818336333601e-05	8.42935976661205e-05	0.000112350940683883	2.47845925128456e-05	0.000712996907205772	0.00049450126167786	0.000443032153783923	0.000165331139876016	0.000122556024563626	4.4079195550443e-05	0.000138896155152061	0.000305436727520351	0.000412663401825778	0.00051869950554663	8.59660456308763e-05	9.33482126771924e-05	6.79383531174778e-05	9.63498972835107e-05	0.000300479100842773
APOA1	0.00028168262936463	0.0001394823108933	0.00372924460398197	8.58155890720114e-05	0.000140176108130227	9.56181388149556e-05	0.000109198612708975	0.00373132210526172	0.000310715536834254	0.00025264320842962	0.00014462953669842	7.59246796203245e-05	8.57251498605108e-05	9.29458792254236e-05	9.8290924963303e-05	0.000119457611505655	0.000121746692908832	0.000101247187736967	0.000123387001979642	6.87265596004218e-05	0.000111418931939023	9.6724997017081e-05	8.62470068340007e-05	9.26450235398491e-05	0.000563106070204658	0.000557753918368547	8.9730907078151e-05	7.19952892698223e-05	7.19952892698223e-05	0.000117224502156679	9.04247042502063e-05	0.000100654387169282	6.13852830877936e-05	0.000115596629404035	0.000117380109414424	0.000113369796219606	0.00014240921746253	7.89847372927163e-05	0.000544083855052815	0.000280988832607471	0.000558928372538306	0.000256653521192969	0.000113445384393716	0.000138231519819145	0.000300944794049178	6.74730983000765e-05	0.000258731023787564	9.36602975152403e-05	0.000115146999870124
APOA2	6.91785398292133e-05	8.09733777581472e-05	0.00358527292122676	4.97438352119741e-05	7.68684165645883e-05	5.92831609548798e-05	6.62784026330515e-05	0.00358265255163778	9.39611873183755e-05	5.7964707943027e-05	9.27342598425598e-05	4.8970419570743e-05	5.54384048926827e-05	5.55452071802256e-05	5.95832399369629e-05	7.83629263997985e-05	6.93798986356061e-05	5.79893816737985e-05	8.12415850418869e-05	4.61932665071988e-05	7.15201905709741e-05	5.6348354216955e-05	5.71488572954458e-05	5.88220669333084e-05	0.000501586971082081	0.000503259692604428	5.76852402847311e-05	4.60917610777116e-05	4.60917610777116e-05	6.7738871154894e-05	5.35802790357618e-05	5.92270126740755e-05	4.23664471894713e-05	6.79516124919445e-05	8.09832960989283e-05	7.62786401323374e-05	8.74924719598334e-05	5.31687149680596e-05	0.000495336083536728	7.32835010223559e-05	0.000505155549044923	6.2669364103166e-05	6.69357242728914e-05	9.10610500562693e-05	6.03516850045131e-05	4.44507336188472e-05	6.00489944051009e-05	6.05638987871493e-05	7.03592408605278e-05
APOA5	2.45399410993113e-05	2.01573786049374e-05	0.00338519827578704	1.74699432416648e-05	2.39163445256712e-05	2.12158305966202e-05	3.07862316580781e-05	0.00338646359316308	3.53488205752665e-05	1.91758504927499e-05	3.4931056966531e-05	1.60734742569514e-05	2.1388985250885e-05	1.90374260346327e-05	2.15202574720958e-05	2.8571776879038e-05	2.08744894367841e-05	2.06402411471971e-05	2.99242088394631e-05	1.38150314841138e-05	3.28439347757447e-05	1.93805192657028e-05	2.64846546944702e-05	1.9820600542682e-05	4.29488662543375e-05	4.72852428663171e-05	1.40039315079358e-05	1.47210423467578e-05	1.47210423467578e-05	1.96147675601972e-05	1.77628974700548e-05	2.07329511774169e-05	1.23988068338397e-05	2.41221775089324e-05	2.7306458302178e-05	2.75092632297699e-05	3.28733538860228e-05	2.10367604221829e-05	3.99997211737623e-05	2.07809751487955e-05	5.16706234845723e-05	1.89730455342833e-05	1.9271674331976e-05	4.15951111354376e-05	2.10211149462659e-05	1.34613204852941e-05	2.02383641067704e-05	1.53563634385407e-05	1.83494489694008e-05
APOC3	9.76618619568296e-05	0.000135836355218063	0.0036006416016707	6.32850319944484e-05	0.000112495132871375	7.83344942786782e-05	8.80214162480985e-05	0.00359669037735889	0.000104414117930645	6.61260062770978e-05	9.35037883770537e-05	5.5578503392683e-05	6.39709458385759e-05	6.92497752122182e-05	7.42600367816374e-05	7.5471753596462e-05	9.2974493046557e-05	7.64119440473367e-05	8.18513992354242e-05	4.88023214272543e-05	8.09288438308026e-05	7.08079767274164e-05	6.28968090645569e-05	6.16269252454604e-05	0.000110380418670046	0.000101770331930694	9.20607199669587e-05	4.91988577649122e-05	4.91988577649122e-05	8.73705255335248e-05	6.87194976379831e-05	7.71876224673159e-05	3.71836420809076e-05	8.67515323973664e-05	7.94229777990993e-05	6.90605051952162e-05	0.000100596360833716	5.36981625234806e-05	9.16354569818731e-05	0.000121003084194794	0.000104557730017582	7.64884790156079e-05	8.58123240297947e-05	9.47736722916874e-05	6.81064194852824e-05	4.35948904842969e-05	7.25372547138904e-05	9.84403656067322e-05	9.13217499391669e-05
APOL2	1.14418145921235e-05	1.31042408613094e-05	5.00842212038113e-06	7.42137301908666e-06	1.0973391073191e-05	9.69711892925474e-06	8.45455383725696e-06	7.45558778282091e-06	0.000157545027373793	8.43317626937202e-06	0.00015575768438497	4.24123557926732e-06	6.95597803573033e-06	6.409381906094e-06	6.54270975903072e-06	0.000155361220376522	7.77066702977501e-06	6.59624919220082e-06	0.000153547172315739	4.01948067511909e-06	7.89823988547196e-06	8.84619541847262e-06	7.50177601467261e-06	8.70169363907074e-06	9.54831561570147e-06	7.71578061983221e-06	1.13888573690688e-05	6.05528354151954e-06	6.05528354151954e-06	1.00206132576815e-05	9.25800757944917e-06	7.03214745900767e-06	6.24936926247297e-06	9.65447145896216e-06	0.000152914054945987	0.000153305359889001	0.00015631399833909	5.36961209428456e-06	6.78148983325015e-06	1.35726643754119e-05	7.79208404190004e-06	8.04187110580244e-06	7.58379975089196e-06	0.000154557766796328	7.24150041658731e-06	8.3052297505951e-06	1.04890367733399e-05	9.57480941132346e-06	7.57344760144281e-06
APOL3	8.51370643513898e-05	3.76965844370098e-05	1.94670866064298e-05	8.81930061027262e-05	8.86209399448494e-05	5.80375196880715e-05	7.7803175343001e-05	2.9422765943791e-05	4.16659616701595e-05	3.29390351751081e-05	4.5482361112161e-05	1.51566888109329e-05	2.27527629426921e-05	9.3281716919067e-05	0.000111280464040623	3.25746518668727e-05	3.68398005271927e-05	9.78043533471614e-05	2.34667255950046e-05	1.04300253026116e-05	4.39464133223831e-05	0.000102821021700123	3.1038704121951e-05	4.21889924730913e-05	9.37402555202744e-05	4.77858441122281e-05	2.51213989761006e-05	2.42646150628898e-05	2.42646150628898e-05	4.18564687506618e-05	7.60457544697345e-05	9.37130953731532e-05	2.38477253850731e-05	8.89534636069401e-05	2.26189724701194e-05	2.71410939270666e-05	7.93391230815251e-05	2.46577850855057e-05	3.78678580963212e-05	3.42127088060315e-05	4.87332051976358e-05	2.84169136763661e-05	3.23171639877444e-05	3.43320726608175e-05	3.0280507594418e-05	2.92812833359036e-05	3.83725930598216e-05	1.60134727467958e-05	3.19007893992026e-05
APPL1	0.00026874316527008	0.000123316463378291	9.71154629965861e-05	0.000136139070468765	0.000102238582376581	9.89545037078996e-05	0.000342274932119131	0.000106215022881303	0.000417009246641698	0.000313503459053888	0.000236163816190583	0.000620820949939304	0.000825098952957393	0.000103382369291749	0.000167266870694304	0.000271707152458928	0.00010831181513874	9.85649436594743e-05	0.000763013798680074	0.00062042278374207	0.000328669436336332	0.000114429551038628	0.000364212772578435	0.000109835574760985	8.88312685353776e-05	0.00036707667061526	0.000144518952146949	0.000129514303992521	0.000129514303992521	0.000124176422572718	0.00012344107125602	0.000605736197571953	0.000168201365040865	8.78977343796784e-05	0.000262607592959966	0.000294529606388158	0.000249769312252004	0.000424508926553811	0.000602075755074123	0.00028982104630682	0.000329602970454383	0.000281581446112622	0.000113129240897822	0.000490541014590876	0.00023299196868463	0.000145378911557952	0.000290681005633976	0.000635825598885304	0.000115076862869028
AQP7	5.9019568637229e-05	0.000597842981332692	0.000164952294881569	3.34621002506478e-05	0.000584452741332007	3.38509881678572e-05	4.61937406800183e-05	0.000160415916177456	6.33901646773568e-05	3.89778502727052e-05	5.54863763166562e-05	2.96411029655318e-05	3.30672590749995e-05	3.5402257123628e-05	3.66580823080024e-05	4.20056702712263e-05	0.000570084616626748	4.12183069425051e-05	4.83798246553057e-05	2.37043162156315e-05	4.19448994841573e-05	3.78568853666788e-05	2.84641934285556e-05	3.33862329258407e-05	6.17385979974171e-05	5.23417426726025e-05	5.10253137695652e-05	2.32669485236212e-05	2.32669485236212e-05	0.00056672319509511	3.76350741470526e-05	4.4231039795068e-05	1.75933557288003e-05	5.11157802015946e-05	4.65420488865902e-05	3.96934991050325e-05	5.97352174549309e-05	2.59260475966252e-05	5.03832052802232e-05	7.24098083471445e-05	5.25677173449201e-05	4.5826400045761e-05	0.000564268566679228	5.05643367507041e-05	3.73761981056283e-05	1.99055269063004e-05	4.12900214035093e-05	5.73994682364534e-05	0.000571259573107661
AQR	5.23650420963376e-05	4.26731857348319e-05	0.000715573641922811	0.000152590698832021	3.89495699587237e-05	0.000812250639602381	8.05056446545655e-05	0.000120230133130142	6.77918093034738e-05	0.000205295702838445	5.41833985697268e-05	0.000197676941068176	0.00016327707699956	0.000812967065429443	0.000193640873034363	0.000151149123121689	0.000115341975116709	0.000113243977289334	0.00013671130312684	0.000859913909663812	7.3871766592659e-05	0.000127183418795672	0.000170837491571191	0.000129088477898088	8.44349022626516e-05	0.000122361354264317	0.000139445971721925	0.000212114761007027	0.000212114761007027	0.000129281416530164	0.000135722356017995	0.00011274559840551	0.000288653016932013	3.87566313501037e-05	0.000746492632812724	0.000213747937096811	6.0817276667242e-05	0.000236247622151724	0.000160328928452116	5.60886579964156e-05	0.000119550037588183	0.00073804039735131	0.000815065063167799	9.59324120124202e-05	0.000201514763873392	0.000226054202878657	0.000142696888682713	0.000125008151702523	0.000724624925953454
AR	0.000767512890049753	0.00120192732312643	0.0002990308628575	0.000584823979953016	0.000571154704037135	0.000504798862953511	0.00102991530973645	0.000682795562555614	0.126159347749148	0.000479147416685663	0.126117272261181	0.000308113811908623	0.000943257009066309	0.000490433912362112	0.000479497301053308	0.126341691191495	0.000314893319410004	0.000488354440480452	0.125956209907993	0.000306061494089559	0.000917347764587171	0.000856467352822512	0.00114176683798525	0.000837288950564097	0.000606936978071629	0.000869396671191388	0.0015806291174403	0.000693595112226104	0.000693595112226104	0.00068300623143045	0.000949856495605298	0.000470986052086156	0.000661491023281394	0.000725437423521613	0.125957926577023	0.125941474315265	0.126229839786578	0.000812099189404413	0.000333307205174134	0.00139828550930373	0.000798847318995788	0.000495599717329864	0.000316972790340805	0.126421750064475	0.000535258746871973	0.00106170802495818	0.000879364416694988	0.00119514781547569	0.000299241531658609
ARAF	0.000651924719785745	0.0002205468716996	0.000112120908724659	0.000376777672508785	0.000473470530439833	0.000139149003330213	0.000585062919522252	0.000127675828584403	0.000502475049907538	0.00035658371230662	0.000324735090108604	0.000177447360224854	0.000274073490596842	0.00022441807046145	0.000326272517536781	0.000325527693459815	0.000166096262476311	0.000226530895081686	0.00033537195690456	0.000179381055860139	0.000280376711075584	0.000230011557623393	0.00028116931445372	0.000170291155354626	0.000517556535433596	0.000340020008592493	0.000222053705593134	0.000167603096097137	0.000167603096097137	0.00016957692508567	0.000474977364062921	0.000239855821711188	0.000179636356152433	0.000474184761184748	0.0003099727733604	0.000334080290786385	0.000629421299107874	0.000305993434351825	0.000223507194371167	0.000399001061424033	0.000323748486649256	0.000332476195265316	0.000163983437854038	0.000435613248824622	0.00040976872647431	0.000171083759049217	0.000348031115096389	0.000231897969516249	0.000154022005506223
ARAP3	0.000192681868428799	3.1244263011331e-05	1.506271163806e-05	0.000105578302722484	0.000187125446662722	2.65551285423814e-05	0.000184948464492439	1.87896473412673e-05	4.48810439273734e-05	3.06963598919962e-05	5.00931805404202e-05	1.82021088016637e-05	2.07727397926007e-05	0.000183689077456783	0.00016977212278874	3.44580135148185e-05	2.6546477932644e-05	0.000184287556630216	3.09802528501797e-05	1.77018148913594e-05	4.16599622425386e-05	0.000185942855894997	2.60247952269018e-05	3.89703357064916e-05	0.000193463044535342	3.64725330079312e-05	2.63776545316477e-05	2.16798694661476e-05	2.16798694661476e-05	2.82017772487271e-05	0.000182258837966042	0.000182465095182117	2.02733294546755e-05	0.000197894005049756	3.0731077793316e-05	3.13961741943797e-05	0.000193381682743728	2.22064871589815e-05	3.10616146108739e-05	3.68006849481061e-05	3.72290017242074e-05	3.00312634600489e-05	2.59479987298768e-05	3.71476399895131e-05	3.48435634589666e-05	2.33351687572418e-05	3.37581991585744e-05	2.28998938911762e-05	2.44748415013087e-05
AREG	0.000244893949324273	6.10264269365626e-05	4.99010957321295e-05	4.69606031237404e-05	7.91225018174804e-05	0.000250054903299147	6.27718272666321e-05	5.78072436563973e-05	0.000244095705095036	0.000219318506604545	0.000213141039733806	2.44638241894789e-05	3.03832085055919e-05	5.45717325454717e-05	4.91164002752127e-05	5.53057876742154e-05	5.48008920505e-05	5.99603717804849e-05	4.7987189937321e-05	1.83595539204386e-05	0.000198167245599393	6.1842148031323e-05	4.03319937298316e-05	0.000191499450448932	6.69025248472399e-05	4.99485096045606e-05	3.80079568183316e-05	3.17824219396974e-05	3.17824219396974e-05	5.66826684058662e-05	5.61040317934471e-05	5.45235502798158e-05	3.05285887105251e-05	0.000213939284000903	4.73996397574373e-05	5.21701780601847e-05	7.77456212014791e-05	3.60144069802529e-05	3.71440935106102e-05	0.00022679787443358	5.11304867351927e-05	0.000214547968171745	4.94122529519281e-05	6.19735830582101e-05	0.000264236917878491	3.36641982713024e-05	0.000222454116115016	3.06893591031709e-05	4.87765204498861e-05
ARFGAP1	0.000166471917896373	0.000600342004542381	6.3186337372829e-05	0.000245287475793051	0.000670343735247171	6.5696882414331e-05	0.000299433857358179	6.49635883907429e-05	8.68812080528849e-05	6.68978870620877e-05	8.06846662697786e-05	7.39633049873304e-05	7.98918643615343e-05	0.00014058748959281	0.000150914600362343	7.78043396373704e-05	0.000581940003062008	0.00013609770035983	8.27763280060999e-05	8.7029992681146e-05	0.000214130161721821	0.00013631741125429	0.00021124983528731	7.20913540996349e-05	0.000187061304656127	0.000106175327926584	8.73933185613702e-05	6.89913166141509e-05	6.89913166141509e-05	0.000582159713254953	0.000157395049680554	0.000141289399721381	5.7821018583901e-05	0.000160275376223099	7.60270886305222e-05	6.64143306482986e-05	0.000165988361515834	6.51190639220272e-05	0.000103849270945942	9.6470186917509e-05	0.000240916089956102	7.65106451464856e-05	0.000586429791506809	0.000219843146877749	6.91794458736779e-05	6.92110275348836e-05	7.82878959123246e-05	9.23653069866392e-05	0.000580382462733331
ARFGAP3	0.000117334333842305	6.64663473760629e-05	4.97752493143724e-05	0.00036906264336635	0.000111648257653114	5.27751189696324e-05	0.000255310066656493	7.07209786672495e-05	7.09920337764007e-05	8.55362952193775e-05	6.6034690397584e-05	6.00018708726049e-05	6.94935823722407e-05	5.70697116182733e-05	0.000141571483508561	8.05880766805584e-05	6.11735326689228e-05	5.65829433525323e-05	6.41342958722717e-05	6.15928196417454e-05	0.000208981697255037	7.52826849902215e-05	0.000223535083658206	8.06020070136694e-05	0.000105657352453599	6.73332600414403e-05	8.17484665786711e-05	7.64556517807998e-05	7.64556517807998e-05	7.98732744601134e-05	0.000126930376717991	5.8828904213037e-05	9.5132338169682e-05	0.000112376990412645	5.96423473925835e-05	8.05650214389165e-05	0.000112363060026623	8.85832290073629e-05	5.74285882130291e-05	7.21524234958786e-05	0.000202262059006829	6.46136211578531e-05	6.1660301079353e-05	0.000208967767033159	8.34914466294996e-05	9.51553935978994e-05	8.55593504829984e-05	6.529468559253e-05	5.89275451105083e-05
ARFGEF1	0.00036313064829856	0.00010566703199246	9.36890544745156e-05	0.000184142027647932	0.000187336036262789	0.000109114692726039	0.000234959439771251	0.000122557368386799	0.000270115676039432	0.000315077738776329	9.99997736561416e-05	0.000146517020338876	0.000161741448059826	0.000127433116403793	0.000194228967718988	0.000158160280305131	0.000112066385559119	0.000114844631347067	0.000128771697883036	0.000147262342665537	0.000137960313314466	0.000151275662302311	0.000196120819817148	0.00015417612674256	0.000191755025621697	0.000137025765829786	0.000169506249199022	0.000175905602610862	0.000175905602610862	0.0001484974164886	0.000251175253357799	0.000121887079732932	0.000203122343258776	0.000193014746160519	0.000129291966493954	0.000148945989859165	0.000196998899927308	0.000187231703205668	0.000123527823377651	0.00028146164463167	0.000136700592207238	0.000295423714890545	0.00012465487082357	0.000141944466876259	0.000231722084701126	0.00021233663323804	0.000324292029017072	0.00014011766681412	0.00011962910263337
ARHGAP26	5.50489676591401e-05	5.79278276049104e-05	2.64544434345533e-05	4.66161603534003e-05	6.05111386201802e-05	3.8220949344322e-05	5.07210012405801e-05	3.51135234720291e-05	0.000605779097697874	3.93743959268279e-05	0.000602780096929126	2.60845402187993e-05	3.42522883155664e-05	4.04839337980295e-05	4.58025320202397e-05	0.00059825384703676	4.64134367957165e-05	4.38985907932716e-05	0.000590912372070539	1.99082178289258e-05	4.34946067912104e-05	4.62436487730598e-05	3.89683574239682e-05	4.02973225926011e-05	4.69080944567181e-05	3.84188255058698e-05	4.49404061450684e-05	3.342601525139e-05	3.342601525139e-05	4.87584947710812e-05	4.75237171064291e-05	3.89021737299108e-05	3.18491453622629e-05	5.20499664605259e-05	0.000589594768019029	0.000594331919047725	0.000610006491973885	3.51125202762863e-05	2.78139755148522e-05	5.24656567975996e-05	3.83527347631971e-05	3.46372438420717e-05	4.29987797464055e-05	0.000601451131150131	4.08971001488514e-05	3.57710731998277e-05	4.32963238114008e-05	3.75989311393506e-05	4.00994147362561e-05
ARHGAP29	7.68672399037201e-05	5.56242030852966e-05	3.87156931410268e-05	0.000103497839961549	6.2758969951757e-05	4.27564376687076e-05	6.32883989254625e-05	4.38018360206391e-05	7.26194437528051e-05	6.28745995442577e-05	0.000349327386736442	3.0520100262566e-05	3.69041454257996e-05	0.000122922209215992	5.01198427806937e-05	5.23179625917614e-05	4.5806669568753e-05	0.000124426246444845	4.32246043784575e-05	2.92859255507944e-05	0.00034662966066367	0.000127710384371453	4.96202363999431e-05	0.000339907020757423	7.30261870138057e-05	6.52954610847417e-05	4.9430991984574e-05	3.96134584402875e-05	3.96134584402875e-05	4.90908073965146e-05	5.65657587566048e-05	0.000118617026251724	4.2573118342404e-05	0.000353575183143214	4.72318197043926e-05	5.19934847439898e-05	6.59861250913e-05	4.85105549626079e-05	5.02646663369238e-05	6.97324731052133e-05	6.60806645680866e-05	5.81129345876031e-05	4.4302632282076e-05	5.90406026707455e-05	6.15684817181777e-05	4.2897596314662e-05	6.31990773474256e-05	4.0337633802797e-05	4.40046645814429e-05
ARHGAP35	0.000245594170476308	0.00093502027236128	3.45054066515688e-05	0.000136918421620858	8.02523857475104e-05	5.44242008876953e-05	0.000107019081922266	4.13789049188733e-05	0.000387972014628957	0.000222043615876472	0.00021810125117994	5.2994830324974e-05	8.44884691142901e-05	0.00013563362123923	0.000126684534512749	0.000214580570201294	6.46111578814871e-05	0.000128797685558359	0.000211013902295181	5.94056921067542e-05	9.94059144944971e-05	0.000133305064696903	9.58852332391172e-05	6.45895585079832e-05	8.09713098887573e-05	0.000108051194662375	0.000926970612411225	5.65614980012532e-05	5.65614980012532e-05	6.9118536990714e-05	7.22027259029732e-05	0.000129738397106292	4.86521715032844e-05	7.57234072075533e-05	0.000207707071701738	0.000202163864580948	0.000225714418795368	8.6865905070499e-05	6.62707933945858e-05	0.00110036205571044	0.00010465381704199	0.000227586823351564	7.14470934686008e-05	0.000249396925898042	0.000267558694357501	6.10688771692137e-05	0.000234460321408285	0.00092340394366515	6.22450388013901e-05
ARHGAP5	9.52169059335287e-05	9.32292337984807e-05	4.21543505750962e-05	0.000136079575867936	8.72595098180155e-05	5.65205157325599e-05	9.9332680248462e-05	5.90481595774359e-05	8.27601716976892e-05	8.02642241364827e-05	8.01188140366339e-05	6.44427312999792e-05	7.7744683879833e-05	0.000139560293463699	8.27636337160867e-05	8.33580848183753e-05	7.23729239531876e-05	0.000145488560874595	6.68725830846717e-05	5.84763066665622e-05	9.35312892995078e-05	0.000157813026606859	9.6770559940036e-05	9.00134279289772e-05	8.58248215305736e-05	8.73899140079686e-05	0.000101784542988064	8.09282329923969e-05	8.09282329923969e-05	8.4697389513137e-05	9.58148188836195e-05	0.000141327524857761	8.08621372696064e-05	9.25755481000187e-05	6.64642757990683e-05	7.09675232961963e-05	8.59202050880384e-05	8.49893502424296e-05	6.67771993965907e-05	0.000101186629985811	8.67805625317583e-05	7.57609765437816e-05	6.64446565634366e-05	8.68759460608832e-05	7.92456563883574e-05	9.3252698701988e-05	9.26547855035714e-05	8.52990412927927e-05	6.7803580462877e-05
ARHGEF2	0.000396236663477213	0.000126463255641442	5.11553518359514e-05	0.000115548930211972	0.000229981622734088	7.30672812424809e-05	0.000368687693970323	6.16185759164728e-05	0.000252410985809929	0.000249400953199414	0.000229294811186714	9.05547174875294e-05	0.000210886534447014	8.65579196561273e-05	0.000155913481387719	8.9300564453931e-05	8.81721041554454e-05	8.85908362069238e-05	8.85385587173968e-05	8.65240484838803e-05	0.000368203404685627	8.99218184783547e-05	0.0002282091582072	0.000232641952441866	0.000230358499512189	0.000246070185699523	0.000129607874953896	9.13167232170692e-05	9.13167232170692e-05	8.95030864687305e-05	0.000233126241516921	8.91598128073526e-05	8.62905314997203e-05	0.000373120488213036	7.8837340253466e-05	8.29433902771298e-05	0.000229779100498016	0.000242480754105372	8.9117957639224e-05	0.000292718296452293	0.000225441415697761	0.000245294902963495	8.61391874994128e-05	0.000224862016511623	0.000174728151738202	9.26477056893831e-05	0.000255758127120463	0.000128845869014816	7.90398624874137e-05
ARHGEF6	8.85200409167805e-05	6.62307862886034e-05	4.22002569195826e-05	9.57063496377457e-05	7.5763195879511e-05	5.16777048268483e-05	8.46699684610236e-05	4.78805005567964e-05	7.60746296880041e-05	6.391755031737e-05	7.46833571453965e-05	4.8135469482311e-05	5.89709909860633e-05	6.43409307388125e-05	6.67303581855446e-05	6.07878173684855e-05	5.63886182835831e-05	6.89162286132241e-05	5.50646357840553e-05	4.33867829312656e-05	8.2051083997386e-05	7.17763817915706e-05	6.81555442238033e-05	7.06143440134568e-05	8.37998115529242e-05	7.82811991907555e-05	6.37008191341135e-05	5.38586510720855e-05	5.38586510720855e-05	5.92487715204589e-05	7.32332285828055e-05	6.60532002733036e-05	4.86307380792881e-05	8.71287683696646e-05	5.51075736820047e-05	5.26997510936693e-05	7.73022416509299e-05	5.96265500361063e-05	6.15622056023828e-05	7.89876312465109e-05	7.87221270322267e-05	6.6325372840805e-05	5.18133204637006e-05	7.22245572137027e-05	6.45284829407337e-05	5.67188043227006e-05	7.20056164841661e-05	5.79776375608714e-05	5.3568527798153e-05
ARID2	2.89099612129601e-05	2.67885955266524e-05	2.79972136202106e-05	4.8965560143527e-05	2.9032351613162e-05	3.72987751243645e-05	0.000378975094566139	3.94878751593287e-05	3.90202667510138e-05	3.64212939466023e-05	4.02848830321121e-05	4.66335198723987e-05	0.000339733148506392	3.64381423388142e-05	4.53325733573132e-05	6.15306019805532e-05	4.20423119196631e-05	3.98926097024953e-05	4.37338650995732e-05	3.63739658732958e-05	0.000374850907850369	4.40041816715987e-05	0.000396096626870099	4.72961098420767e-05	2.96013095843032e-05	0.00043225169703067	4.91765404461728e-05	6.44302569009554e-05	6.44302569009554e-05	4.61538838726702e-05	5.14202965538338e-05	2.62074447561073e-05	5.89316292555247e-05	3.01745775080289e-05	5.00399405433508e-05	5.19204024324225e-05	4.44090696504848e-05	0.000444460484143906	2.89261049778846e-05	2.66662051544868e-05	0.000374277639673864	3.45408320479615e-05	3.85878445221743e-05	0.000389085399383073	3.75849558128913e-05	6.85418288182715e-05	4.60314935122594e-05	3.13798035208132e-05	3.46632224312608e-05
ARID4A	9.69734460543887e-05	9.70210930219323e-05	8.26852713552929e-05	0.000148892948069107	9.65595012781609e-05	9.77481302822036e-05	0.00027721372332477	0.000103844291354197	0.00010239095861191	0.000111627251083516	0.000101044179341153	0.000114361783060904	0.000257529487160396	0.000105576099988944	0.000120040281999015	0.000146491182597246	0.000114504280985464	0.00010841484893495	0.000101834516089977	0.000109013192917311	0.000268017798146792	0.000126721147226632	0.000313464801775744	0.000131877744860509	9.22809829815958e-05	0.000293072421716148	0.000141535261616697	0.000159018449653906	0.000159018449653906	0.000132810579290643	0.000141073670141619	8.20644807665685e-05	0.000155727475032974	9.56266669972919e-05	0.000125332162466448	0.000124893909398934	0.000110240104437836	0.000320267835752716	8.3875394529945e-05	9.74350378053719e-05	0.000264672114484252	0.000112065504089785	0.000111665531911483	0.000282631236149624	0.000111311576580885	0.000177324747862887	0.000133224524239848	9.68785952802973e-05	0.000111651559118325
ARID4B	6.71678976302437e-05	5.75739591074936e-05	7.30558091051468e-05	0.000497152397356106	6.65405127276409e-05	8.03536860744293e-05	0.0001856801592825	0.000456344110530355	7.37739562771309e-05	7.24990855942011e-05	7.43160128241323e-05	0.000471271409143584	0.000228798404696133	8.27493633266143e-05	0.000536295612547756	0.000484953417297857	0.00046829987191723	0.000463046907422064	7.61181085471707e-05	8.272020899332e-05	0.000179634218122046	0.000465879011160914	0.00059027162267022	0.000472301417489225	6.44509054506686e-05	0.000195075521231022	0.000469380805587547	0.00088010671790643	0.00088010671790643	0.000471131975938712	0.000478347358421452	5.7043702337185e-05	0.00048367854679011	6.77099541946359e-05	0.000101665115878782	8.56931418344933e-05	8.03619538020075e-05	0.000209711698642148	6.02070603491436e-05	5.82013440532652e-05	0.000176375169447965	8.84710596489227e-05	8.80023283928413e-05	0.00019228621775384	7.4550013253863e-05	0.000882938822479547	0.000471759361525229	6.05454963671038e-05	8.78436746982855e-05
ARID5B	4.28789506899958e-05	3.32386038923882e-05	2.44868682754654e-05	4.59880361418923e-05	3.96027247209148e-05	0.000223279483575839	0.000122921383311413	3.65899384553946e-05	4.85634391630734e-05	3.54661762520765e-05	0.000178913849060111	3.24376880558466e-05	0.00010274357048485	3.56285020141227e-05	4.12909921182929e-05	5.37124014671395e-05	4.02625934655726e-05	4.19177550022109e-05	3.74623079021434e-05	2.39704124587162e-05	0.000252959414283878	4.60944691754983e-05	0.000127757966323427	0.00017806594341812	4.45792678968032e-05	0.00013693129581086	4.16637920566155e-05	4.86877816120137e-05	4.86877816120137e-05	4.44393076342046e-05	4.80279129711195e-05	2.98443755950397e-05	4.06151385427857e-05	0.000173229360847072	4.16093312674629e-05	4.14630442330043e-05	4.88758185689665e-05	0.000128130583527902	3.31657571214974e-05	3.65148298266081e-05	0.000124309321210122	3.56124633253582e-05	3.39733404306974e-05	0.00012860587186962	3.57346278005069e-05	5.28644957465628e-05	4.77155335033376e-05	2.54136984832895e-05	3.23362374295553e-05
ARNT	0.00044822250868627	0.000127364523457791	0.000113309697206777	0.000206734406677214	0.000286768353630467	0.000299190950174371	0.000364817907486635	0.000121481130556692	0.000465001400598241	0.000282121100971044	0.000421122983088938	0.000127712824832133	0.000202742536208064	0.000200877133776171	0.00019313293080903	0.000296518864261044	0.00012361903725962	0.000201039353968626	0.000307641033734193	0.000117332043344004	0.000327015218387874	0.000201781862328183	0.000202411099511545	0.000241937282925961	0.000300007404707915	0.000230927552134719	0.000120336142051623	0.000116590655764986	0.000116590655764986	0.000124361545904183	0.000279739972595923	0.000212904031885816	0.000113638564758997	0.000404344091182242	0.000288347430691389	0.000292824264417647	0.000458925672505508	0.000206965520010226	0.000148722765998147	0.000288818678150001	0.000222678531705688	0.000277644267464115	0.000123456817094591	0.000381596799881961	0.00020111302295966	0.0001173331642723	0.000285815700576328	0.000131458311276463	0.000116190112444471
ARNT2	2.40890598696969e-05	2.22406383913032e-05	1.39319667403371e-05	1.93783743803581e-05	2.30793745349889e-05	1.62633443282614e-05	2.48509726849211e-05	1.51127283147679e-05	2.9164166702534e-05	3.27898730312403e-05	2.42311621599928e-05	2.02158973171368e-05	2.47950090419202e-05	1.68873624634785e-05	1.94600634965051e-05	2.43681501496504e-05	2.30385207179255e-05	2.0047981689758e-05	2.53318578900229e-05	1.55195882923963e-05	2.33678882453828e-05	1.87427389782039e-05	2.35048761943367e-05	1.78099588489827e-05	2.00608654925979e-05	2.48346497844198e-05	1.84543071648469e-05	1.92521895530758e-05	1.92521895530758e-05	2.17332780354417e-05	1.92930432997933e-05	1.97064467895609e-05	2.79938564984204e-05	1.91560553396764e-05	2.3187388521642e-05	3.44150598376052e-05	2.57142466308845e-05	3.41137373190393e-05	1.96784767498084e-05	2.32503237169264e-05	2.42726983660712e-05	2.15622017864977e-05	1.98779014893547e-05	2.99260794775836e-05	3.33934234009609e-05	1.79469468232161e-05	2.27429633761997e-05	1.94180149447891e-05	2.0552516427205e-05
ARNTL	8.11599864772786e-05	7.93229176470298e-05	6.11458639970291e-05	9.21632423394148e-05	7.82765925192387e-05	7.20140644417623e-05	0.000179664224845685	8.0742054139867e-05	8.9143115221923e-05	6.47586487181186e-05	0.000234180301065302	6.04277785528683e-05	0.00015590925237727	0.000140539190923947	0.000161500281255856	9.27050592905355e-05	6.76652146749326e-05	0.000141284990906279	7.90222850836802e-05	6.02617940662448e-05	0.000324470455153966	0.000155227357366964	0.000182995213378093	0.000229528160951577	8.17668098522069e-05	0.000196273605304185	8.57682557466673e-05	7.4110552844983e-05	7.4110552844983e-05	8.16075808584856e-05	8.47219306599671e-05	0.000141544582903252	6.83205928066905e-05	0.000226197172565374	7.31088692716517e-05	7.29727331841231e-05	8.93740708862626e-05	0.000179496399693047	7.14150242498087e-05	8.22063116206922e-05	0.000180040092335873	6.48947847116916e-05	6.69194145737302e-05	0.000187647353636501	6.40878960046654e-05	8.80529190751012e-05	8.44909750455312e-05	7.20854815494666e-05	6.20113906754128e-05
ARRB1	0.000472782556824877	0.000178238711926797	9.8676256677801e-05	0.00029995588498611	0.000288257754368926	0.000114946170217467	0.000291712968696411	0.000121938801736878	0.000323476192072507	0.000305247123460047	0.000147403201427284	0.000110322633934512	0.000122394259462352	0.000121589489204216	0.000137051361411949	0.000134538542649252	0.000127464777143275	0.000132242330140435	0.000121809246584132	9.37956825276855e-05	0.000152416165357057	0.000140873844557453	0.000139551506760919	0.000144548103495448	0.000278364478450275	0.000133983918179854	0.000173825864912527	0.000123051930069185	0.000123051930069185	0.00013609629173959	0.000283844906914984	0.000128144548428176	0.000116309474088284	0.000296709565782054	0.000111275997481182	0.000119164572141051	0.000286700005316537	0.000124090376143386	0.00011347371985947	0.000362763514711231	0.000134071077893899	0.000297358549071199	0.000116811936313258	0.000142406604704867	0.000216035499806772	0.000131683444790267	0.000320621094258253	0.000161096568997234	0.000112833746610845
ARRB2	0.00052767060188455	0.000231336212544926	0.000151331800427002	0.000309324790885724	0.000348482989712581	0.000186891495821776	0.000418271836295631	0.000179564520441368	0.000373994854390973	0.000352385281971653	0.000202270688620596	0.000182956907150334	0.00025344800146859	0.000257691391708666	0.000295167812684224	0.000195954031070628	0.00019126618609857	0.000267308430525985	0.000186497964011292	0.000168406669072519	0.000282251626328009	0.000282188366136542	0.000275934968535518	0.000213609567158388	0.000346618495603024	0.000283482293015324	0.000232483000428441	0.000192412974333283	0.000192412974333283	0.000206146121852688	0.000349629777647256	0.000272732299382935	0.000174344458509053	0.000355946435331223	0.000167721311222402	0.000163005579846699	0.00033829089886593	0.00025354512404627	0.000194825560343457	0.000410523824308626	0.00027292368596355	0.000357101013681041	0.000181649147077396	0.000264596089862926	0.00026230997980168	0.000207292909877683	0.000385333733165343	0.000223026933442773	0.000177913401921824
ASH1L	0.000169595497803729	0.000564080895332921	5.30482500483234e-05	0.000543288948784968	0.000658630364659872	5.58031450055893e-05	0.000251122731150424	6.19882050548869e-05	8.67427495122722e-05	8.16682775380863e-05	7.78381519015169e-05	0.000455591739366989	0.000195982841007744	6.81301281766025e-05	0.000461967956907365	9.43706271047769e-05	0.000956418715638988	0.00045726870423145	7.49506409284221e-05	6.36293293766826e-05	0.000154151090723016	7.90411883394604e-05	0.000170683566093053	8.02517352965726e-05	0.000154858082359475	0.00016294509432685	8.26739056706901e-05	0.000475011726412059	0.000475011726412059	0.000578191200698216	0.000177223375040417	5.96212020785265e-05	8.92961549958244e-05	0.000160690899939947	8.54306720887842e-05	8.68825718138083e-05	0.000174809791976474	0.000177822331436036	5.49989314677141e-05	7.50460281626831e-05	0.000148318273356018	8.0216377917925e-05	0.000567280139285836	0.000168269982669412	8.27589221898739e-05	9.67842103374476e-05	8.91563328679212e-05	6.32539194214562e-05	0.000569251244834177
ASPM	5.64773426150039e-05	5.29587941698553e-05	0.000473715349362114	0.000539109227050175	4.73189636045529e-05	0.000479181781708446	8.12845762453791e-05	0.000103510049435309	6.66177833781336e-05	0.000159689534164574	5.28654571393534e-05	0.00060844558482383	0.00021920589941922	0.000482809943679486	0.000533231485369343	0.000131085301109401	0.000523605345952694	0.00052299694859416	0.00014229964348108	0.000897972289513092	7.19655473724201e-05	0.000115611381546284	0.000150185391502145	0.000111625831766008	6.38091480259592e-05	9.43273444200226e-05	0.000126584691056609	0.000597231243103099	0.000597231243103099	0.000116219778929794	0.000120944860518888	0.000126825723936003	0.000224157051815105	4.27250163904802e-05	0.000501290601184615	0.000165396677055829	6.21844858683684e-05	0.000185774432797074	0.000143924305677453	6.2117173081155e-05	9.30496789457392e-05	0.000495583458341465	0.000483418341429649	9.14250168389865e-05	0.000158495915221153	0.000189845676032331	0.000125378157974334	0.000137799033337718	0.00048642507888378
ASPSCR1	2.13940343122348e-05	3.18115716538995e-05	2.5022844437919e-05	2.96921212938723e-05	3.22416812417796e-05	3.10114517147555e-05	2.62652356125832e-05	1.47354770713369e-05	1.96315465430866e-05	3.32698195244324e-05	1.67877350343948e-05	3.9852382776214e-05	3.53816081994697e-05	3.20045403331604e-05	9.06282781720281e-05	2.08342689414641e-05	3.93044543051917e-05	2.45807923471995e-05	3.10271219029994e-05	5.64534804427077e-05	2.38873695847707e-05	1.918668709745e-05	2.79339034674259e-05	2.02188906746468e-05	4.78778474898785e-05	4.98732920276837e-05	2.2166647139373e-05	2.96595297476137e-05	2.96595297476137e-05	3.39103490396759e-05	2.25967567221962e-05	2.93795400885103e-05	3.44725418890523e-05	1.85502228369069e-05	3.11216362952473e-05	3.10413862646532e-05	1.91656011092021e-05	3.479931866589e-05	5.97393683073172e-05	2.0963924743557e-05	5.32149941813123e-05	3.3350069476725e-05	4.67282022544836e-05	2.45027478578174e-05	3.24387639161822e-05	2.42654245403791e-05	2.30627021386923e-05	3.23595001096303e-05	4.41977164125933e-05
ASXL1	4.33486211677524e-05	4.05440957643957e-05	3.75883238540149e-05	0.00049872880796296	3.915043645485e-05	5.22512765315441e-05	0.000108972933987492	4.15945127295269e-05	0.000206573856321092	5.25468438646224e-05	0.000201145219310715	0.000452469352404429	0.000401867913473312	5.07229198934823e-05	0.000445150369293658	0.000218011775577462	0.000442436655790269	0.000442024939113204	0.00021240836891462	5.95299308396729e-05	0.000105154552373631	5.17868945595061e-05	0.000122021108494436	5.09681585424339e-05	5.03210556162861e-05	0.000125515242067714	5.61801993603191e-05	0.000458072759413811	0.000458072759413811	5.2198611165651e-05	5.47865401537759e-05	4.61834881237824e-05	6.39847627557528e-05	3.79199838760689e-05	0.000214005586736752	0.000214161823483319	0.000204963600728289	0.000126130774643976	5.77658239053296e-05	4.47422804816363e-05	0.000117555623967703	5.23906069718822e-05	5.11346364961056e-05	0.00027219816931266	5.19748233568348e-05	6.78347147343873e-05	5.6396795914314e-05	5.05767930107651e-05	4.81924222076844e-05
ASXL2	2.85712729401442e-05	2.193583693342e-05	2.25317767242915e-05	4.44014193363921e-05	2.2092631872089e-05	2.99388028908073e-05	4.39081338051159e-05	3.25743870970942e-05	3.81899877441083e-05	3.27593054165088e-05	3.56990292771583e-05	4.50244422906162e-05	0.000286050758703974	2.99458551124274e-05	4.20812122289243e-05	5.04123233261439e-05	3.7255566193685e-05	3.87085153105138e-05	3.94802228115988e-05	3.29108208918217e-05	4.21672446814952e-05	3.65179858495936e-05	5.6880538722887e-05	3.90527194035149e-05	2.85714735935996e-05	4.64281995087865e-05	4.06368135195519e-05	5.59565428842435e-05	5.59565428842435e-05	3.50650367985681e-05	4.07936085362757e-05	2.55858853212843e-05	4.49816409870924e-05	2.60803144875826e-05	4.03697129167276e-05	4.16279508385207e-05	3.74399183546732e-05	4.98659619146737e-05	3.06117779917379e-05	2.84144779956549e-05	4.46584037720862e-05	3.15010674784092e-05	2.84929059788463e-05	5.35268486008144e-05	3.2389726214534e-05	5.37660134067069e-05	4.15436778626077e-05	2.9704713021811e-05	2.50224264284171e-05
ASXL3	1.50893180980314e-06	5.1402039379384e-07	5.41256851608386e-07	9.46779352055432e-07	1.4192282196562e-06	6.37229591132905e-07	1.99659758282472e-06	6.8090684960494e-07	8.00172399318527e-07	8.08761451447324e-07	7.28915662186704e-07	9.25489214667236e-07	3.76657859471418e-06	6.71357343937407e-07	1.42141882873822e-06	1.03655770928059e-06	8.37274651236392e-07	8.11536568001224e-07	7.98683370464213e-07	7.1028837040482e-07	1.08227187354846e-06	7.86806474501315e-07	1.38991392189588e-06	8.30991412901884e-07	1.47556718694352e-06	1.18653211924932e-06	8.40109295415302e-07	1.16336355120549e-06	1.16336355120549e-06	8.12544559918638e-07	1.74531712101689e-06	5.48932136857382e-07	1.04514676104747e-06	1.43767507356866e-06	8.96907711416503e-07	9.43071008159204e-07	1.64324136953069e-06	1.36279535301162e-06	6.31009189502004e-07	6.0372398495862e-07	1.120163989334e-06	7.62598152850853e-07	6.97095429021796e-07	1.28783817023251e-06	7.96456501910165e-07	1.13863346030053e-06	9.02248149500523e-07	6.02234957377608e-07	6.72894561125705e-07
ATF1	0.000257773636307904	0.000180806894540043	0.00049359149633262	0.00024692314338903	0.000256118568619929	0.000350434697248149	0.000356005347097863	0.00053537903552843	0.000153149135276654	0.00195387171533766	0.000270827540038134	0.000196102857045019	0.000258506899010836	0.000249703051105458	0.000166132756496063	0.000572323369921269	0.000169573428114502	0.000244015008456422	0.000178023496656984	0.000202455641012125	0.000358955959481095	0.000635006590941331	0.000660451789132643	0.000679898482732868	0.000254427429945083	0.000252314731081202	0.000601636196476035	0.000590402730025877	0.000590402730025877	0.000560565010037132	0.000676947871432539	0.000240706717790195	0.00237304595178688	0.000375452041393764	0.000530535830585491	0.0019639750080164	0.000267876928108543	0.00206648681187536	0.000164573999290916	0.000182461962214534	0.000237931349041159	0.000520432538845058	0.000175261470805652	0.000251380846301241	0.00207989351110693	0.000981394313010529	0.000562220077909047	0.000207336323341414	0.000518777471391105
ATF2	0.000533797751389464	0.000800640079867196	0.000353358856631904	0.000492556764720861	0.000922878401213557	0.000860673043570662	0.000938173246087652	0.000758778392287372	0.000530650307219284	0.000437640028859208	0.000635691000278066	0.000459056766205368	0.000784450756207591	0.00075297711149125	0.000480508781509587	0.00097539625320283	0.000798369475543123	0.000452662696315645	0.000580418248083962	0.00105154018968531	0.000879316849087421	0.000858020477823939	0.00121902210241809	0.000919687301406611	0.000540850881656372	0.000843775742887116	0.000856305376809691	0.000854034771339806	0.000854034771339806	0.00120372725774684	0.00097854369721323	0.000463042474163286	0.00088238597574234	0.000638838445158152	0.000569976718937835	0.000598389674552243	0.000694547396969302	0.000904461980917802	0.00042672173289802	0.000411559430887604	0.000781329286071378	0.000409227072660125	0.00109868388872693	0.000935025801188513	0.000563368829061076	0.00125939255323977	0.000814646606967698	0.000461327372609108	0.000798307721622719
ATF4	0.00017668594310552	0.000149555445893226	0.000103209187941667	0.000126182743580485	0.000190342950494513	0.000847253787594921	0.000196150441054296	0.000121894010714418	0.000130168253844584	0.000118824115448467	0.000254320643622632	0.000144008488468283	0.000156279306015695	0.000113114734374918	0.000123173845683316	0.000147586647617646	0.0001370085521798	0.000120820180441395	0.000150825197263384	0.000132898117129435	0.000263743764668919	0.000135013906080907	0.00015700976840577	0.000261697660384008	0.00018540367486715	0.000148601454059461	0.000153316832420933	0.000140769938540471	0.000140769938540471	0.000151202277910765	0.000194104336900741	0.000138252455963602	0.000136242509357209	0.000300838333341034	0.000128901824951018	0.000128865492830164	0.000186727320408032	0.000138580961429093	0.000149501551942954	0.00013589843861532	0.000148309106340222	0.000118860447771231	0.000129303105932315	0.000149632751854632	0.000122049761193656	0.00015496366421379	0.00013754527057977	0.00015655538192204	0.000132517455104653
ATIC	0.000293395555735812	0.000144077739491757	0.000583009747623009	0.000668585651540779	0.000105808489613614	0.000899886084290226	0.000248726382791733	0.000199827994609542	0.000313635834344313	0.00042624904796793	0.000122545028738057	0.251080669491312	0.25074752787766	0.000897897414482286	0.000712874542701911	0.000244202449010736	0.000620273511198108	0.000613269313224622	0.250586445026227	0.251339589248458	0.000239598783661916	0.000211334111836675	0.000361256203879588	0.000214834571021279	0.000207850521263187	0.000355904135167586	0.000262231420184377	0.000738427192230039	0.000738427192230039	0.000218338310793675	0.000223962170628227	0.250553576262034	0.000356815662030142	0.000102304750133666	0.000627384202517285	0.00026452612008526	0.000131672628134418	0.000392339454578147	0.250662623040775	0.000331664805537693	0.000345144554722442	0.000789107129127825	0.000904901614354432	0.000268966661249559	0.000338686091303577	0.000336491991897896	0.000405925377279674	0.250604473933925	0.000601520063965022
ATP2B3	3.4261343414887e-05	8.02365118155392e-05	1.55131759401656e-05	5.07098615707703e-05	4.43455072522561e-05	1.85736824824145e-05	3.03242653330707e-05	2.00427435202827e-05	2.95923390361767e-05	2.47118634201241e-05	2.71346860418476e-05	2.11269543542116e-05	2.21126791270933e-05	2.34218580730294e-05	2.96987760169892e-05	2.51918391694189e-05	3.73167746575085e-05	2.61815503571469e-05	2.34866826675761e-05	1.72171306869715e-05	2.59160815578983e-05	2.68592524398726e-05	2.39732346896885e-05	2.54526598136391e-05	2.89515890099463e-05	2.38744410695955e-05	6.57518480798742e-05	2.28321108879925e-05	2.28321108879925e-05	3.79944766714943e-05	2.98608435426054e-05	2.51540959387064e-05	2.03113635218497e-05	3.18036903947724e-05	2.0662271555725e-05	2.1993389773905e-05	3.15428697773831e-05	2.15852461723222e-05	2.0895401912743e-05	7.01523479273755e-05	2.30639801709751e-05	2.33807451975637e-05	3.45570822761855e-05	2.56552609264831e-05	2.30608328001821e-05	2.35098129076527e-05	2.7910312813101e-05	6.40466916417999e-05	3.34649090478697e-05
ATP6AP2	4.23782125631233e-05	4.71197158690664e-05	2.66365609317129e-05	6.58053499460594e-05	4.48758408346703e-05	3.57988551420266e-05	4.1371230665653e-05	3.49474907816463e-05	4.24709313705973e-05	5.20622505636456e-05	4.14101986620763e-05	4.38554431681053e-05	4.62760336284316e-05	3.66860926898155e-05	3.94611857485331e-05	4.64375087567672e-05	4.35647990381631e-05	3.40946054451369e-05	4.52592038441287e-05	4.59661761484239e-05	4.53054363939119e-05	4.43671631824753e-05	5.03327466007699e-05	5.02789956691559e-05	4.05972747641079e-05	4.29275311465491e-05	4.85886650279911e-05	4.50337481799118e-05	4.50337481799118e-05	5.38373567245901e-05	4.63447900426091e-05	4.31888581409697e-05	5.60288279901875e-05	4.13174798533035e-05	3.81265789215592e-05	4.71600310107862e-05	3.74759929864008e-05	4.93975685976101e-05	4.83804855880882e-05	4.46220875528781e-05	4.45852312975547e-05	4.30287985616449e-05	4.61562862418942e-05	4.14639495101691e-05	4.94202007250747e-05	5.53063058486654e-05	5.13397284218574e-05	4.74103599945621e-05	4.55264268538477e-05
ATRN	1.21212016423591e-05	9.90856439109682e-06	4.98771523247569e-06	9.04547254939444e-06	1.23601421937722e-05	8.5405993882064e-06	1.20950820819544e-05	6.79659528691715e-06	1.12577347297487e-05	1.04148143066863e-05	1.46427077671297e-05	7.72268416787291e-06	9.21564447484026e-06	1.06659256996381e-05	9.00201853897593e-06	9.87045629829421e-06	9.72793085443972e-06	1.12475909335954e-05	9.49142857656226e-06	6.94825764598474e-06	1.52046973177815e-05	1.22171660318725e-05	1.04324458699893e-05	1.38435384409544e-05	1.38005023380279e-05	1.29891160805094e-05	8.28234543818779e-06	8.10171189173831e-06	8.10171189173831e-06	1.06975059570806e-05	1.07339232090337e-05	1.18381383178383e-05	9.02753587566528e-06	1.55061746774725e-05	8.06157624830183e-06	9.82670518949926e-06	1.15330925197324e-05	9.8787858500043e-06	1.17588384010199e-05	9.66962386596565e-06	1.3499024979805e-05	8.64968536191207e-06	9.14626562567445e-06	1.12316151502521e-05	1.00023440299954e-05	9.07128698965657e-06	1.04585654120085e-05	7.90331771467641e-06	8.88862589555009e-06
ATRX	0.000104970937760373	8.76923416087222e-05	0.000130815798654043	0.00022105370532918	9.3394328307169e-05	0.000487161247587199	0.000651428397956829	0.000511484513650051	0.000270955030841452	0.000188864832577873	0.000263339552972402	0.000194924664771387	0.000511810690478915	0.000490607271746094	0.000165644646347047	0.000715411236420772	0.000150436324817804	0.000149006203997	0.000303866761271186	0.00019003747045858	0.000640043708633826	0.000532651201505651	0.00109211539203709	0.000538042454209483	0.000105759697755901	0.000581970360792057	0.000543725156570187	0.000606469140250556	0.000606469140250556	0.000534081323229441	0.000549427143267144	0.000121106727514511	0.000633321038152538	9.73554599691139e-05	0.00033474252057744	0.000358618136100717	0.000274724241504818	0.000668844706127929	0.000134902217627247	9.92689510903734e-05	0.000648447946095271	0.000164989217196009	0.000492037392120313	0.000817412491105645	0.000189838449877561	0.000990114138189034	0.000545657932324988	0.000132180681900226	0.000153412607659999
AXIN1	0.000174787684464908	0.000135618502629215	7.41614686955146e-05	0.000500552320440278	0.000165612309674142	0.000104433400144114	0.000190884726485694	9.08456442185171e-05	0.000130663010441484	0.000113354108845582	0.00012424895849823	0.000492153429760002	0.000184529966967137	0.000112540526347373	0.000577874087941728	0.000130977586650302	0.000495012306429261	0.000490970434103349	0.000118628758950526	0.000115125947098672	0.000139186647375203	0.000116600986022865	0.00014591527568112	0.000123404181546408	0.00103470985379663	0.00100764182543918	0.000145108453627162	0.00050450225759523	0.00050450225759523	0.000120642858839387	0.000175102260626066	0.00010425215858748	0.000113668685053131	0.000168373632312114	0.000114293411237483	0.000114513461850216	0.000175947037573013	0.000131570107944466	0.000977391576932933	0.00014479387768855	0.00100552287044846	0.000113134058236476	0.000116582399036036	0.000146760052688326	0.0002392571791043	0.00013013281007518	0.000129818233745548	0.000132759626220722	0.000103958683237797
AXIN2	6.98701256077393e-05	5.81291033564833e-05	4.61954204269329e-05	7.80035602004916e-05	5.28748243913223e-05	5.49371218451199e-05	0.000144484575063505	5.1818011612809e-05	6.87615973646785e-05	6.23099442955313e-05	6.3325237751065e-05	5.74928205109462e-05	0.000130764137617241	5.52559950382092e-05	6.00270088540099e-05	6.39893170466131e-05	5.07545841733957e-05	5.58144683103871e-05	5.85045323220085e-05	5.67808822208282e-05	0.000142647713584334	5.67619266317531e-05	0.000143311793140397	6.32609840125294e-05	5.66483934799247e-05	0.000149242496079117	7.03521243649063e-05	6.29776051943646e-05	6.29776051943646e-05	5.17020423420032e-05	6.50978454623671e-05	5.1277141858047e-05	5.75376640296307e-05	6.44337660645086e-05	5.83667257512614e-05	5.76019176570758e-05	6.51620990982133e-05	0.000151304548524254	4.99908268433579e-05	7.51244045974629e-05	0.000134862340974777	6.30747523463269e-05	5.01961108848473e-05	0.000143376046555801	0.00018901559555087	6.3925063337312e-05	6.86973435976406e-05	6.48673396591478e-05	4.60794510877747e-05
AZU1	6.66806273286284e-05	3.70592307252063e-05	4.38665947945491e-05	1.9339437224094e-05	7.12184189334291e-05	2.68224864148371e-05	5.97720208124287e-05	4.68567044164817e-05	2.50010695925346e-05	1.81777751033555e-05	2.80904711172302e-05	1.51446326674939e-05	1.48372440422534e-05	2.08595998455231e-05	2.27340355091424e-05	1.91628803084531e-05	2.63832401748653e-05	2.29554605321672e-05	1.83002536797066e-05	1.37108798789145e-05	2.47591875723859e-05	2.38502153634352e-05	1.58315967743793e-05	2.5829604895154e-05	0.000476334386182398	0.000430646173844737	2.66832498027157e-05	1.60072592598026e-05	1.60072592598026e-05	2.72779950351381e-05	6.08424381092606e-05	2.2987588751885e-05	1.23395858261328e-05	6.97700289206018e-05	1.61727706963206e-05	1.46004520384082e-05	6.31033043071637e-05	1.05917972783952e-05	0.000431531335160965	3.25214390828107e-05	0.000431323545029872	1.97500937735555e-05	2.42873795059337e-05	1.80924629939651e-05	2.17946214914571e-05	1.69020140740509e-05	2.27402033517821e-05	2.58206231953536e-05	2.42878853975172e-05
B4GALT1	9.23948909030985e-05	2.86226048534292e-05	1.25420089398126e-05	1.87343962618368e-05	9.12442628654052e-05	2.36888515297508e-05	9.1456689084855e-05	1.74363987795125e-05	0.000173708835940814	1.84972099931515e-05	0.00017922052120713	1.22193412631323e-05	1.66399516482556e-05	0.000109159040601084	1.9580655024284e-05	0.000169428020179219	1.93187728017047e-05	0.0001105474217069	0.000165458776662638	9.80082376650812e-06	3.26460153881278e-05	0.000113869737110143	2.28535144478097e-05	2.93034010541367e-05	9.0938046792348e-05	2.45632577249808e-05	2.54924168256295e-05	1.6188584779411e-05	1.6188584779411e-05	2.26410880675828e-05	8.81140747024604e-05	0.000109900493602495	1.42163939276316e-05	9.79065756310376e-05	0.000164533630237822	0.000164133513780497	0.000238031194493308	1.64447795524227e-05	1.83656286201215e-05	2.97732329214554e-05	2.56774865260055e-05	1.88973262523956e-05	1.79303917377624e-05	0.000172770634420996	2.08320548802058e-05	1.95109000440604e-05	2.37917161059013e-05	2.15231733224803e-05	1.77466982505656e-05
BAD	0.000275877756785344	0.000134845270868142	6.80346255729639e-05	0.000144595505873201	0.000279256000004955	7.79083306903464e-05	0.000441511541599942	7.27659081670055e-05	9.1183728811216e-05	8.72669372323395e-05	0.000232977366052297	0.000117774209245814	0.000254667222651001	9.16088417069448e-05	0.000174862971011139	0.000101745881323808	9.54814355630893e-05	9.45872580345209e-05	0.00011685474525992	0.00012076205339424	0.000392632431918159	9.82512277416368e-05	0.000261400947238437	0.000237560799934513	0.000323345972592602	0.000325241919123924	0.000142029180761212	0.000102665345494454	0.000102665345494454	9.91454051906806e-05	0.000286439909605459	0.000113360091555935	9.78290898277574e-05	0.000417671394210751	9.7014598797587e-05	9.32456562920593e-05	0.000281856476180455	0.000279835631217675	0.000158344241492166	0.000131467028243078	0.000298307009938403	9.10358798570415e-05	9.2503019225648e-05	0.000256817513600027	0.000214933119497359	0.000106329314987134	9.57671625369206e-05	0.000157138044761609	9.44141224806022e-05
BAIAP2	0.000315059568594973	0.000136954674164139	3.4489818664207e-05	0.000122442798475519	0.000151587653726322	5.10991391754893e-05	0.00022367623812938	4.48090066141309e-05	0.000261940525830349	0.000239922053551498	8.6598019141161e-05	5.47117558878211e-05	0.00014517312915775	0.000142132216907974	7.71353603964302e-05	7.16455295494044e-05	8.17749375246705e-05	0.000144605360336463	7.14054295399353e-05	4.90457524749455e-05	0.000174779022859722	0.000150568371418516	0.0001598265331008	7.58673565178748e-05	0.000126267012469627	0.000177020354855026	0.000110131592460412	5.49518558340215e-05	5.49518558340215e-05	8.77379486094582e-05	0.000124764572256868	0.000150328271534917	4.96270570814476e-05	0.00013971706179887	6.13263414891326e-05	6.03577195786204e-05	0.00013549523483786	0.000164230104792716	6.21772071949722e-05	0.00030042658907107	0.000161328973315684	0.000240890675796264	7.93017941407519e-05	0.000170557195802538	0.000286996390019075	6.09148669552533e-05	0.000251209863192611	0.000109891492543236	7.74187607067702e-05
BAX	0.000148984927173656	0.000186767164769176	0.000180583021779862	0.000261467669516423	0.00015458683480172	0.000727811770645593	0.00030196586641583	0.000530779660099675	0.000318367332038476	0.000171073768363669	0.000436494492163356	0.000223781464145192	0.000206326847701635	0.000513773890430217	0.000181956990855968	0.000709552544831758	0.000192498568384394	0.000179093182098726	0.000355252134478674	0.000231695295144247	0.00042585736248738	0.000538130997424488	0.000698915414669188	0.000664061635979862	0.000208404889516747	0.000228860083996991	0.000572350470280388	0.00057808187386332	0.00057808187386332	0.00055153638342247	0.000540170139747901	0.00018383058701211	0.000562258980770017	0.000267112087872853	0.000359355906940038	0.000334691837602433	0.000312602996000481	0.000185764627480369	0.000251054028149609	0.000181165257240709	0.000367150163546741	0.000195737837973371	0.000527179276818841	0.000471348270629804	0.000173383199949017	0.000937119687801376	0.000545934475927453	0.000218050060244708	0.000201339745354737
BAZ2B	8.47920009476107e-05	7.66984027803872e-05	6.23711916983448e-05	0.000153351625575108	8.24806827029112e-05	7.44885866451694e-05	0.00025245330578595	9.22675774384264e-05	8.7675207016502e-05	0.000106692493474942	8.60805561054201e-05	8.6986400881366e-05	0.000222438780790849	7.99948980040283e-05	9.71010660606882e-05	0.000128508971263537	9.14028290530812e-05	8.91916988321566e-05	8.09474605877265e-05	7.00711209345024e-05	0.000241632237246513	0.000111876898972448	0.000284060652299498	0.000114804696551059	7.77258780750245e-05	0.000263778919528444	0.00011984348509751	0.000134547911537049	0.000134547911537049	0.000114088029192641	0.00012562576516909	6.4315388298997e-05	0.000147526257767576	8.31973499284322e-05	9.86125855875061e-05	0.000118802117097002	9.69016245426188e-05	0.000301971952456464	6.17717139976883e-05	7.90097209611308e-05	0.000236160765019851	8.65029616697112e-05	8.22060282585e-05	0.000255336511736186	0.000105333898475193	0.000157233111572646	0.000116399347286803	7.22819745810729e-05	8.41916436088325e-05
BBC3	0.000237573880800252	7.61304388028914e-05	0.000149980837710155	0.000100749624691591	7.44854884389936e-05	0.00010025645541754	0.000121202474615699	0.000134581863033235	0.000399016208877296	0.000239313053963073	0.000241439409356642	8.06082695352709e-05	0.000111894396945622	0.000153955417573831	8.1979731012681e-05	0.000243439308096749	8.52015985374411e-05	0.000150325205425848	0.000231334487228972	9.27090758651316e-05	0.000128516670590206	0.000148923189511652	0.000130516568820388	8.93111755984233e-05	8.24984515194515e-05	0.000135842236449314	8.36419299207421e-05	9.27130898385142e-05	9.27130898385142e-05	8.37995827071871e-05	8.19969797467786e-05	0.000136818369021343	8.37361530599017e-05	7.99970814820643e-05	0.000258838282836952	0.000235864386992756	0.000234125213813283	0.000127765843946646	7.97077252255286e-05	0.000239218831128107	0.000131018040543595	0.000262286950030001	8.88318105721513e-05	0.00028264480268661	0.000284315642241311	9.13110737942918e-05	0.000246887974676342	7.15371096256291e-05	9.91985575254444e-05
BCAR1	0.000639622955798572	0.000138246301034529	5.15035148005079e-05	0.000245967401447842	0.000475915957531232	8.58763878962665e-05	0.000445151470141373	6.45854022813001e-05	0.000296644225674207	0.000263272359688614	0.000138055242768194	5.83154017580534e-05	6.51004530589348e-05	0.000509330213129347	0.000339051748977453	9.61059345014411e-05	0.00010316118566926	0.000512727357936814	8.80914427779804e-05	5.61660025055222e-05	0.000119035013626845	0.000517416365483826	7.70857055909445e-05	0.000112968208870559	0.000459072521318085	9.56280145606388e-05	0.000101415008875549	6.63298935013773e-05	6.63298935013773e-05	0.000107850192846627	0.00043908466533764	0.000509401873620395	6.27340685285539e-05	0.000481033973572868	8.30240471518878e-05	8.78211023169445e-05	0.000464171699459485	6.73553263933542e-05	8.2992264926653e-05	0.000301953299787121	9.70735613650023e-05	0.000258475304128333	9.97640405003343e-05	0.000102172739492951	0.00031026782695444	7.10189007682067e-05	0.000271557191835623	9.34005171747293e-05	9.4768305649862e-05
BCL11A	0.000349178015178322	0.000120668458555921	7.81381979220183e-05	0.000131752220083076	0.000200306841999081	0.000114880683022111	0.000626687890641531	8.84174932631205e-05	0.000279529191256947	0.000240498954641951	0.000107833532643966	9.14298949967718e-05	0.000485120009365247	8.58824212828776e-05	0.000182099426483474	0.000103746524548123	0.000122556973591356	0.00010443813408064	9.95309389238009e-05	7.16552604664847e-05	0.000539987125008545	9.14002281909065e-05	0.000535900117171956	8.66945826028709e-05	0.00016227260274005	0.0005993604392855	9.37569651325567e-05	9.56454804352608e-05	9.56454804352608e-05	0.000109519067666006	0.000173395348531243	8.7184642686892e-05	6.4716287994853e-05	0.000177482356755836	9.34672291165073e-05	8.58552381048586e-05	0.000194534298847097	0.000592591898751536	6.72692429271251e-05	0.000269539631941644	0.00052477737039951	0.000248110945645225	0.000104001260739587	0.000557039067312445	0.000156946768102942	8.26075745534297e-05	0.0002583902409991	8.95413797137079e-05	9.92397724971146e-05
BCL11B	7.78193292214963e-05	7.93607029508515e-05	6.43080251591842e-05	0.000118876751287125	8.8864617112422e-05	6.5883257185153e-05	0.000348782888473859	7.67430884557213e-05	8.01264229225147e-05	5.94615060658258e-05	7.48677009595617e-05	4.65257264602149e-05	0.000300298182694465	6.26635298304455e-05	6.50840886572033e-05	6.81290413523787e-05	8.01837405300188e-05	6.65073194304842e-05	5.75136967229586e-05	4.13830688918976e-05	0.000347817848224951	6.74844958824891e-05	0.000341079189259082	6.48569072239555e-05	6.25691406151909e-05	0.000385212489912404	5.63180335252793e-05	5.71410711129187e-05	5.71410711129187e-05	8.1160917133934e-05	6.58219476832222e-05	5.68691512992317e-05	4.74641245546483e-05	7.25606071464829e-05	5.56939780089356e-05	5.74749182210381e-05	7.583274135083e-05	0.000377811173734968	4.4250096078351e-05	6.83154150133008e-05	0.000337826381939184	5.76805658249496e-05	7.63399510255907e-05	0.00035108998241608	5.72359956499987e-05	5.81182477556077e-05	7.01156292584616e-05	4.57026887559162e-05	6.87258536563664e-05
BCL2L1	0.000418413338643437	0.000213111424969495	0.000136613906108508	0.000629144593669026	0.000249389264270245	0.000209024061902059	0.000428377365875943	0.000526364417412439	0.000920402644896544	0.000318767943031754	0.000758906464081153	0.00053879330180168	0.000254668646417065	0.000237932294096668	0.000550854207523249	0.00111666215851152	0.000554161726905116	0.000626624279118407	0.000736010143987878	0.000145126846679284	0.000374087638985342	0.00062531778376223	0.000731843333306211	0.000560383125310814	0.000247112988531811	0.000231743328291874	0.00057839501332379	0.000919445314554724	0.000919445314554724	0.000552855230807599	0.000614672851659156	0.000244665770242641	0.000515027456235636	0.000256917158453838	0.000726911646278626	0.000713550794435698	0.00081319619148447	0.000196191828585294	0.000169926942026824	0.00038213549993047	0.000364283469314853	0.000332128794371774	0.000165469741714178	0.000930366670900985	0.000368233426356201	0.000918138819436373	0.000721879305766468	0.000197742999707858	0.000163104719234914
BCL3	0.000255187988719195	0.0010461294734573	0.000157512091408006	0.000222726727464182	0.000257553976173695	0.00038503284382649	0.000349204095892527	0.000181475817307709	0.000210585016926334	0.000150125043758746	0.00034512513458116	0.000135379962355832	0.000243275144393522	0.000169032139296986	0.000250368284154185	0.000186792499282984	0.000182387631252297	0.000184827927185537	0.00016594333578119	0.000124374932483902	0.000441737732954859	0.000194195273299148	0.000283405097192106	0.000323929107922203	0.00025174664125003	0.000315217096947798	0.00101997096712431	0.000156229125936332	0.000156229125936332	0.000191754977494687	0.000231395470761635	0.000173346109501167	0.000126332526325774	0.000389728106975516	0.000162828773655296	0.000147528553422365	0.000252591498286034	0.000255601980161049	0.000165098478899752	0.00104376348395191	0.000303756267754974	0.000165425264228151	0.000166591843458712	0.000304601124294031	0.000285177965912962	0.000165596472385265	0.000189388990005646	0.000999121804563686	0.000167791251762598
BCL7A	1.88171233150825e-05	2.51579957256226e-05	0.000105825524102176	2.82501157756165e-05	2.43562516748001e-05	2.33779136411018e-05	0.000188731643580542	1.47092069066479e-05	2.24752202824108e-05	1.65254704155492e-05	2.23574347015522e-05	2.84186222321266e-05	0.000170131437293518	2.4753016481232e-05	2.89225008161032e-05	2.49810492737006e-05	3.39703301733915e-05	2.6913716166223e-05	2.24626406777315e-05	2.75118055318992e-05	0.000188811332413074	2.00029410933846e-05	0.000191434946830453	2.14026412044243e-05	1.6037070780846e-05	0.000214592737513038	2.21246963528578e-05	3.09370308219929e-05	3.09370308219929e-05	2.70595551708825e-05	2.13229522811362e-05	1.74845325535387e-05	1.90312993726981e-05	1.86993377513378e-05	0.000116097366630649	1.99860928640543e-05	2.22777457935804e-05	0.000214883662723117	1.62219656706327e-05	1.96188674051718e-05	0.000186149065359562	0.000112636744054018	3.18096305453324e-05	0.000192389740566339	1.80221168002868e-05	2.40262557690527e-05	2.15204267927115e-05	1.96062877845628e-05	0.000118175872388263
BCL9	1.61070267149541e-05	1.16434010571974e-05	1.35601886344227e-05	1.68483825188775e-05	1.42967539517957e-05	1.73406756892352e-05	5.66352577046378e-05	1.15132290282079e-05	2.3259074941369e-05	1.41314913169816e-05	2.09180556956677e-05	1.6777774615579e-05	5.27717608933207e-05	1.83909662753587e-05	1.67614906063078e-05	2.36089059992457e-05	1.64917848724603e-05	1.48626817678349e-05	2.17347918805045e-05	1.55161088985764e-05	5.57260576626406e-05	1.44493010282006e-05	5.84169079878223e-05	1.55476576799576e-05	1.21625696133637e-05	6.080308431778e-05	1.38035048760429e-05	1.86518886889332e-05	1.86518886889332e-05	1.60784041138321e-05	1.64568577804982e-05	1.25751869138396e-05	1.44813223528644e-05	1.37660074736842e-05	2.56558656091501e-05	1.98517204099753e-05	2.18272557950309e-05	6.13401869114916e-05	1.20701056915017e-05	1.34536738465106e-05	5.41226197482371e-05	1.99356364878347e-05	2.00200694167314e-05	6.37873059269254e-05	1.32183221177301e-05	1.82385079574711e-05	1.78886768984535e-05	1.1929390771027e-05	1.81253637084086e-05
BCOR	4.72085059346619e-05	4.78928405450801e-05	5.22022277403158e-05	0.000101342773341653	4.79926644829582e-05	6.51820634975259e-05	0.00043298651816199	6.21524527395609e-05	5.66892987792908e-05	8.56109617649467e-05	5.44694852370674e-05	9.42961162651923e-05	0.000415292668286708	6.47653418204126e-05	7.73196771581521e-05	8.74329466193339e-05	7.67305722246191e-05	6.9915743113691e-05	7.50390014123299e-05	9.18221283327516e-05	0.000429961831328348	7.11166099305445e-05	0.000462925292871961	7.49274668145128e-05	4.50256120438658e-05	0.000492739530088515	7.78523298455206e-05	0.000106690061384067	0.000106690061384067	7.79314389033838e-05	7.79521537736447e-05	5.87226647481559e-05	0.000116354609511243	4.49886923435846e-05	7.74827215968906e-05	9.58966281321015e-05	5.74941721481922e-05	0.000534129752447026	6.25704412996258e-05	4.71086820239719e-05	0.000429998750897244	6.71970554735257e-05	7.15801709086516e-05	0.000442467310980997	8.79332093199927e-05	0.000107890928098987	7.71472804182939e-05	6.54583846805343e-05	6.79812140167926e-05
BDKRB1	6.34660006739777e-05	6.6728282221233e-05	0.000100409482552079	3.55020492390927e-05	8.09117700440349e-05	6.86562903752999e-05	4.69609993166069e-05	0.000104000254244681	6.50703277171881e-05	4.37182975913918e-05	7.21192738042559e-05	1.64891556285551e-05	2.08724173008675e-05	4.57679810562993e-05	4.0435504870136e-05	4.01522244151606e-05	6.08790448448571e-05	4.95291925555416e-05	3.81262079241246e-05	1.21782819341771e-05	5.89262046868525e-05	4.95600738669583e-05	2.69591553926114e-05	5.05131027824303e-05	5.98853903837134e-05	4.55521996217516e-05	2.43644094321488e-05	1.85151720485833e-05	1.85151720485833e-05	6.09099261579793e-05	3.8547897277079e-05	4.75340574793449e-05	1.88001942688251e-05	7.0514946704107e-05	3.65614525086958e-05	4.04063652231261e-05	6.01540682189534e-05	2.4468847372856e-05	3.78575300718729e-05	4.92825128703286e-05	4.82966485728941e-05	3.98733848988421e-05	5.71178333508079e-05	4.8565326410373e-05	3.65652133684633e-05	1.85460533606693e-05	4.34641567223026e-05	2.23383930398762e-05	5.73191544198668e-05
BDKRB2	0.000215627447526588	5.16369437918485e-05	8.96524418763372e-05	2.91892997225967e-05	6.1274917331494e-05	6.01873402832287e-05	3.81489356759775e-05	9.32551444207588e-05	0.000218758411946855	0.000199301367679664	6.78491851077978e-05	1.42485820300643e-05	1.87126488083882e-05	3.80427596104139e-05	3.37023962941685e-05	3.49981925351968e-05	4.55793238167194e-05	3.9178577993074e-05	3.30751399132428e-05	1.20310387614309e-05	5.64642562544627e-05	4.03384996472266e-05	2.36132636398675e-05	5.01825488461232e-05	5.14990784938389e-05	4.08641022241556e-05	2.22292545993917e-05	1.61716346805346e-05	1.61716346805346e-05	4.67392454563994e-05	3.18672282484828e-05	3.84154469133235e-05	1.55411482399127e-05	6.47182207451506e-05	3.13954900269138e-05	3.32077844961275e-05	4.95338645226472e-05	1.94418439077971e-05	3.5040353916251e-05	0.000205989474180668	4.32451139696595e-05	0.000197489073332696	4.44435054203915e-05	4.12798999479204e-05	0.000111216362573567	1.73315562496671e-05	0.000201091775663255	2.03062019485346e-05	4.31365428585275e-05
BDNF	0.000406550877702783	0.00020055557642766	0.0001287542083727	0.000159106425885432	0.000219012112888164	0.000354733536824477	0.000259819515151075	0.000152296421898298	0.000953541657770683	0.000320808106545809	0.000919813840192639	9.38705816733929e-05	0.000166036123420212	0.000246378102984172	0.000230031195226273	0.000726524427658332	0.000145731166764877	0.000263167774597987	0.000714142308352197	7.2226190495787e-05	0.000382804756131146	0.000266144547981481	0.000189515342198352	0.000302518887759117	0.000215014978476589	0.000234657608354002	0.000161077109993918	0.000106252700300605	0.000106252700300605	0.000148707940159482	0.000179533646536719	0.000253762429175131	9.37908755340643e-05	0.000372823060285413	0.000702982213726999	0.000711085829307925	0.000796828599051168	0.000183737678151578	0.000132328686897776	0.000388094340894063	0.000224996673882723	0.000312704491331859	0.000128941494913698	0.000806810294576723	0.000365328262187478	0.000109229473675093	0.000336246704824569	0.000148694991017926	0.000125165726648653
BID	5.90221712691467e-05	9.19693160985712e-05	6.98965870037566e-05	7.35797057962744e-05	7.23419066696421e-05	8.78476726071048e-05	7.02950731176664e-05	7.70958130758513e-05	6.26598295268417e-05	7.62411242895517e-05	6.61881445962641e-05	0.000589369697778029	0.000589779320818484	0.000136332958424134	0.000157889283166488	7.57334328500908e-05	8.03523078633321e-05	0.000138785537590946	0.000584996954302466	0.000589210762434176	7.36549199758388e-05	0.000143680271509206	8.32002083782522e-05	7.54556213993556e-05	6.65954222623211e-05	7.49479509686724e-05	9.17231839902823e-05	8.01061759132568e-05	8.01061759132568e-05	8.52470417495187e-05	7.2095774721355e-05	0.000652943793372858	8.93147278024664e-05	6.25504862317808e-05	6.85342068456659e-05	8.00472508384618e-05	6.28282978602083e-05	8.47621214854978e-05	0.000588764078376481	7.86495805847846e-05	7.76998558335977e-05	6.47280803090242e-05	7.78997286703091e-05	7.39327313590407e-05	7.75086190051842e-05	8.50009097661058e-05	7.19273064421237e-05	0.000600986705461325	7.80478158610919e-05
BIRC2	0.000406012347140982	0.000202869089946795	0.00014510003627121	0.000318260625505442	0.00023642759418508	0.000956736070771154	0.00030552265189601	0.000564244599436678	0.000345809637799179	0.000367599951149064	0.000448383556085581	0.00019921077819535	0.000239833234177626	0.000246623054887841	0.00020215672487568	0.000609959789677976	0.000190623592930395	0.000258232857503489	0.000184812070253766	0.000182490568873277	0.000512768053597011	0.000672858495229242	0.00067434428771111	0.000877407901243321	0.000225635175952883	0.000236534380073484	0.000636603995435578	0.000624358497746882	0.000624358497746882	0.00060524923055286	0.000670162499157115	0.000247710774958604	0.000631750103874306	0.000508586265773621	0.000190815227296504	0.000202725758028706	0.000241138154051815	0.000273827671248981	0.000169309092152096	0.000372453842392296	0.000229816965006712	0.000355689420600894	0.000179013789855784	0.000245319942939389	0.000411519333005501	0.00103898413487716	0.000774833983110987	0.000211456275275164	0.000186104667345238
BIRC5	0.00013960909280196	0.000147039840518389	0.000684414827908805	0.000670178229766137	0.000118576466086504	0.000591817837856261	0.000447601157555036	0.000566562881223911	0.000163364364626978	0.000253154109052878	0.000143746620113669	0.00126504431417025	0.000978094563515716	0.000649058584043514	0.000643944984566696	0.000608019480536968	0.000631338057948044	0.000697607115992839	0.000776037993325385	0.00155254111801378	0.000439073570436737	0.000640590798307933	0.000903346430878176	0.000575736622864021	0.000174763804716147	0.000380618201679718	0.000612727583994653	0.00109702580128641	0.00109702580128641	0.000574321741200819	0.000584264208990092	0.000808609311271377	0.000697809225804232	0.000119991348197104	0.000725871428181429	0.000265819222871462	0.000152274206824907	0.000447918348271203	0.000798527591687521	0.000168072467086684	0.000493846027896157	0.000713206313474577	0.000582789526069519	0.000471356429047102	0.000252046660143567	0.0010400094846889	0.000595354367576051	0.000780746095487045	0.000692173686113324
BLM	0.000263468927155716	0.000101555734608522	0.00095665716597825	0.000641171677500376	9.43831978867614e-05	0.000974796472651947	0.000280478911295944	0.000545867801734531	0.00029217768989175	0.00225219394218982	0.000105301046427126	0.000742053341376805	0.000680915744053172	0.000981608069644981	0.000632319065891422	0.000603391419474818	0.000630386295369873	0.000616804754902456	0.00023475900708845	0.0011077641214582	0.000267057453184099	0.000565470572696958	0.000765147826641389	0.000561261198100785	0.000145940543404518	0.000360497848388042	0.000581855193390818	0.00111068575525938	0.00111068575525938	0.000579052112037281	0.000574682656971941	0.000196838160139897	0.00256340767331054	7.65922835624423e-05	0.00101418078498863	0.00210744752213612	0.000118722505141848	0.0022932960657522	0.000261977045508387	0.000270641463971262	0.000336405712549488	0.00115892720569044	0.000995189609450476	0.00030918767463073	0.00217034129603264	0.00105935157105715	0.000748137842683128	0.00021322278128363	0.000989841477103827
BLNK	8.06464667482083e-05	6.88445131395456e-05	3.55869618700635e-05	0.00020268308827565	8.20736256391217e-05	4.63854899261044e-05	6.72317133397436e-05	4.28816482436378e-05	0.000209147874331786	5.46872387909686e-05	0.000204231952353113	2.88918760492666e-05	3.39818801617594e-05	0.000136062278066306	0.000150343831496627	0.00019054812164055	5.46680367881291e-05	0.000136102432427788	0.000184798872430791	2.69248190329214e-05	5.4733791943684e-05	0.000137326269023436	4.10499612978304e-05	4.9548792473824e-05	7.02728892824753e-05	4.86962074634045e-05	4.88176015105936e-05	3.4641125266648e-05	3.4641125266648e-05	5.58918734427148e-05	6.2046713976308e-05	0.000131577019961509	3.60874860493621e-05	7.57305446049451e-05	0.00018325343498457	0.000190770645849746	0.000216729873747737	4.06925563916886e-05	3.83418879785024e-05	6.74173542629912e-05	4.92761365462347e-05	4.71700281040732e-05	5.4627882423688e-05	0.000195733120972319	0.000184728859948316	3.58649618328781e-05	5.4464714570853e-05	4.30683523066332e-05	4.85971869681964e-05
BMP2	0.000607291893590219	0.000203198879599412	0.000180833817671634	0.000629912119137742	0.000401364408275694	0.000409152130559368	0.000420348186413865	0.000195301098927904	0.00103098280484017	0.000359426821226858	0.00128260534375973	0.000501501394524025	0.000216978093046873	0.000426356653749534	0.00065729082940869	0.000772575119965033	0.00056243069170259	0.000834237726630384	0.00076412602260429	9.5122217707809e-05	0.000693592210370945	0.000436385244138718	0.000183561987360364	0.000622128232073955	0.000409493446746766	0.00024787297485386	0.000150718680729598	0.000509950493024394	0.000509950493024394	0.000164578209430799	0.000348884209721864	0.000427936145905756	0.000101019137222764	0.000858914431839336	0.00075810783836769	0.000761496246515153	0.0010093613199913	0.000176184864185657	0.000164258149937729	0.000409126364727921	0.000244171224972289	0.000356038413367754	0.000154549618371594	0.000844039096645048	0.000404341065324365	0.000112098010276751	0.000370505694269144	0.000142269582812823	0.000150110928064346
BMP4	0.000585684109340221	0.000188183662206016	0.000190590737244806	0.000237414170470203	0.000364250772926808	0.000352840011856971	0.000525698454211078	0.000204188342141531	0.000606659345178685	0.00035448807738952	0.000851736831954172	0.000106109554706014	0.000268898025351385	0.000390254690874412	0.000200242028439967	0.000345243787980542	0.000155155131953286	0.000421639308106076	0.000336180431279713	7.5824613977742e-05	0.000803547505084414	0.000402090954261785	0.000297054460482496	0.000602117601532893	0.000380341857366268	0.000381074403064301	0.000148201441198383	0.000115172911321829	0.000115172911321829	0.00013560677821636	0.00032426855181137	0.000393027597850704	9.30725193823197e-05	0.000830761596008637	0.000331646182803085	0.000342691749762351	0.00057388778230459	0.000322449059090742	0.000142634506551061	0.000409616998574675	0.000353127766045308	0.000343442510425848	0.000123770514711395	0.000546673691363201	0.000397783199857095	9.56245573941801e-05	0.000357040115233843	0.000139138084444132	0.000122009173447099
BMP5	0.000292170026537603	6.9995034188578e-05	5.78787746356879e-05	6.14952349325188e-05	9.8069449172181e-05	6.51955358204487e-05	9.45070998224164e-05	6.35566021509306e-05	0.000296055569777306	0.000242863959387944	0.000138598369763168	3.49661986053585e-05	4.17865900064371e-05	0.000149704403450541	7.6553898323266e-05	8.36510806911876e-05	5.60529407157425e-05	0.000159758253088215	8.08682505548446e-05	2.15478323044782e-05	9.96358102762178e-05	0.000151956183020826	4.46885211442895e-05	8.48942480648694e-05	9.97926790682569e-05	6.49478322056917e-05	5.16911223567053e-05	3.77490288294494e-05	3.77490288294494e-05	4.82508706209175e-05	7.97655373101852e-05	0.000149173352806219	3.04594701916575e-05	0.000134712826669125	7.79732531582276e-05	8.41635921227084e-05	0.000133469659339452	4.54332019261618e-05	4.71912703120914e-05	0.000264095611769214	6.47156628809539e-05	0.000236673620814069	4.59990910465855e-05	9.83926430808338e-05	0.000159669300984776	2.9946958792556e-05	0.000242351448063262	4.89082920635684e-05	4.25730431548199e-05
BMP6	0.000148110344467375	9.14276501950469e-05	9.0606634868056e-05	7.90097306032415e-05	0.000119735108478267	8.55598906797759e-05	0.000119077997052447	9.61456061966792e-05	0.000152993892086467	9.23334663510793e-05	0.00016688651207164	4.93853429481988e-05	6.04513256447884e-05	0.000104436307909023	9.80520265178554e-05	9.94089880846794e-05	7.40457818155079e-05	0.000119061403301381	9.9958217272493e-05	3.14702492053065e-05	0.000128651254960496	0.000106846463728797	6.11737308554149e-05	0.000104098698319606	0.000526454910601361	0.000492696002918345	6.6217982084244e-05	4.88361137915289e-05	4.88361137915289e-05	6.18308423311177e-05	9.45254405208579e-05	0.000107395693060778	3.87485622663136e-05	0.000162002964578017	9.38700166720579e-05	0.000101536376079034	0.000157313254194089	6.28939200118996e-05	0.000469099873680401	0.000119802886235416	0.000493103201248616	8.46671068893305e-05	5.94206865007667e-05	0.000123961544586476	8.95377127309685e-05	3.66211742713172e-05	9.02060784407125e-05	6.67672112670614e-05	5.62918709021726e-05
BMP7	0.000499801354772313	0.00017240268609362	0.00010895113904532	0.000141081396532972	0.000311532047182197	0.000143865105988109	0.000327158874913686	0.000115193179604898	0.000525721529819896	0.000341638259770126	0.000354504797622742	7.47030356042522e-05	0.000122129171797608	0.000217196392195197	0.000286333528414666	0.000288649668454137	0.000130949181739717	0.000218996153572321	0.000281206075857786	6.80105772497595e-05	0.000198470386300623	0.000205035401499643	0.000132615256920184	0.000134041004571721	0.000283134811324358	0.000160326564667624	0.000123600131840001	8.21466278150062e-05	8.21466278150062e-05	0.000116988429535658	0.00026272949315313	0.00019759180931064	0.000104566398209671	0.000328584622547704	0.00028240762793918	0.000325030190956562	0.000483193285881122	0.000176301768998953	8.11476015371679e-05	0.000360671993270676	0.000153020575153617	0.000299015696683264	0.000129149420258428	0.000353079049676945	0.000256995542673379	6.81858754731429e-05	0.000305257736792444	0.000116156539719121	0.00011074638912562
BMP8A	3.21301822515079e-05	2.49588979880851e-05	1.53486045206464e-05	1.58356460475323e-05	2.22432408286057e-05	1.43248218635465e-05	2.59279505658241e-05	1.63846848728674e-05	3.37347844068848e-05	2.04394594927564e-05	3.13416004626848e-05	9.36001356198581e-06	1.36659642726892e-05	1.72744593157207e-05	2.00161166343419e-05	1.98127470536519e-05	1.41306851546733e-05	1.95800230622772e-05	1.90771714146787e-05	5.47820775032632e-06	2.6389135615522e-05	1.66249103100355e-05	1.48602821709224e-05	1.86693299405604e-05	1.92997762460939e-05	1.64155107554488e-05	2.09238020632881e-05	1.00955892379725e-05	1.00955892379725e-05	1.11755724401718e-05	1.82081449069485e-05	1.588933465216e-05	6.51742214603443e-06	2.97369982985477e-05	1.87766667308407e-05	1.9189692696291e-05	3.08804154863725e-05	1.47008250428489e-05	7.49653218677041e-06	3.48458394253596e-05	1.59519135370339e-05	2.00264335074215e-05	1.18251214266506e-05	2.75325527520724e-05	1.90557651160982e-05	7.14047651336158e-06	2.10625138600421e-05	2.01882263783464e-05	1.01394920724141e-05
BMP8B	8.10614916252064e-05	4.11263692992907e-05	3.32793473776375e-05	5.78248211249401e-05	5.83591982714389e-05	3.99625261071114e-05	5.93707953620827e-05	3.5992458286638e-05	7.93200294904594e-05	4.66809676544051e-05	8.15373185369609e-05	2.04934093948579e-05	2.38474850390122e-05	5.28578079895072e-05	4.76290294651205e-05	4.77522979864738e-05	3.16832887235839e-05	5.98733820910346e-05	4.54278567885821e-05	1.1600996292529e-05	6.058374767095e-05	5.39772233262528e-05	2.67987270894159e-05	5.07067124328805e-05	5.98735894381834e-05	3.73485708405098e-05	3.22609311267923e-05	2.28178505863884e-05	2.28178505863884e-05	2.57871300199935e-05	4.94937602214388e-05	5.16527821869683e-05	1.51132361355181e-05	8.32787807070269e-05	4.50391870531858e-05	4.5943842238534e-05	8.03243663048162e-05	2.5160285914319e-05	2.4977079892895e-05	6.38286626343553e-05	3.71785562617575e-05	4.57763124727518e-05	2.46677146515586e-05	5.76293332520662e-05	4.50686833865942e-05	1.69216918449299e-05	4.84894234177881e-05	2.99364899490324e-05	2.30740190579953e-05
BMPR1A	0.00038456799853642	9.64788901732505e-05	9.44546604198608e-05	0.000180376913387689	0.000199077846880232	7.25599139474358e-05	0.000215879825825905	0.00011326360854385	0.000307264128798516	0.000265540982005085	0.00015015262464406	8.40049477443816e-05	9.11165629170476e-05	0.00015151908778033	0.000177299495568698	0.000136787713158885	8.34363255582419e-05	0.000163913149085908	0.000122342599493588	6.87330325956705e-05	0.000121255067020334	0.000171565000157576	0.00010789015549054	0.00011946682393938	0.000200065769112432	9.56098967070544e-05	0.000111492625852819	9.84500613253923e-05	9.84500613253923e-05	9.108817671115e-05	0.000214091582820569	0.000157119886240216	9.50645664712711e-05	0.000227456494170729	0.00011797876509003	0.0001257503672288	0.000244777383405569	9.85983642405322e-05	7.76309854240338e-05	0.000281969041485557	9.38643422068484e-05	0.000257769380026597	7.10422644512769e-05	0.000138575956522931	0.000181641630217154	0.00010610191245523	0.000276578328092238	9.70475122477984e-05	7.22792282827574e-05
BMPR1B	0.000476345663618193	0.000950296984159556	8.77414497568362e-05	0.000474598376221441	0.000295756764823194	7.43123576422762e-05	0.000296859489997345	9.27915888253105e-05	0.000430221527600683	0.0002360277476227	0.000268248901393678	0.000431458256321703	0.000110158633771506	0.000167129176779494	0.000457151934622723	0.000241666958890055	0.000446272713974141	0.000550291193877338	0.000234818172077623	4.71401338143315e-05	9.47362587688356e-05	0.000171070071146445	6.81543163837158e-05	8.5667863101928e-05	0.000298579536826284	8.06399756570259e-05	0.000942331313748562	0.000438307043773471	0.000438307043773471	6.70515911160465e-05	0.00028779109459233	0.000164221284592397	4.74731787985301e-05	0.000314373037290939	0.000236616819790882	0.000230054216739314	0.000470372132744883	5.82387911712085e-05	6.30255765155151e-05	0.00113088588365887	7.89427588827633e-05	0.000242590350515741	6.31106964787295e-05	0.000250735354379019	0.000154063584465298	5.9085920664005e-05	0.000247640489618373	0.000935482526713899	6.20014518178716e-05
BMPR2	0.000151462445978614	7.57272132242998e-05	7.47010487420537e-05	0.000124908626826286	0.000127735089609338	0.000397652454986143	0.000141649663122722	8.68583051897587e-05	0.000117613542216657	8.47792540484525e-05	0.000385148136577401	5.89558879805935e-05	7.02792007761107e-05	0.000467959716288317	0.000152997950070366	9.43787934567752e-05	6.53806345050951e-05	0.000143206356359137	8.74614391007828e-05	4.68902701654482e-05	0.000368804757737164	0.000141946562257923	7.80354142206531e-05	0.000355382792005508	0.000140154515362211	9.08166793137307e-05	7.62198212615738e-05	6.58732422897835e-05	6.58732422897835e-05	6.41208405769617e-05	0.000128227697205158	0.000135029207889384	6.15445052801015e-05	0.000418997041053032	8.22215370075238e-05	9.13098503489087e-05	0.000157993042333275	7.58209184656893e-05	6.96229118669005e-05	9.94545699946484e-05	8.99622320161379e-05	7.56909407423293e-05	0.000390133995035032	0.000107800759092429	8.10906907763355e-05	6.4613448426407e-05	8.78481971122612e-05	6.93024668852924e-05	5.19635842006611e-05
BNC2	9.32866758866145e-05	4.0644731786422e-05	2.98062356712753e-05	5.45327408311199e-05	9.74767502652009e-05	2.63335700784513e-05	8.56384893892425e-05	3.15050494053272e-05	4.95564815023207e-05	3.08489871058962e-05	0.000335207175780225	1.34289760722121e-05	1.69019278312613e-05	9.60886283627075e-05	0.000108289339802723	3.29946860247319e-05	3.54770125819798e-05	0.000101268657580365	3.1698519377031e-05	7.98661379569422e-06	0.000321576620627906	9.69940371053897e-05	1.93641313558956e-05	0.000312663011789707	9.50029626731994e-05	3.76917237995761e-05	1.98928619601e-05	1.4725142761461e-05	1.4725142761461e-05	3.12023921686629e-05	7.67248803789702e-05	9.56978705390165e-05	1.42871916682726e-05	0.000378937369486948	3.12958723712369e-05	3.68313553781108e-05	9.92690441205262e-05	2.32503107612546e-05	2.74324380426523e-05	3.64546573914912e-05	3.76422137069747e-05	2.53135041072913e-05	3.02969833326182e-05	4.19082950650172e-05	3.30765218349022e-05	1.04505223405013e-05	2.70123177655369e-05	1.85966952839649e-05	2.95035785059749e-05
BPGM	5.18719925746233e-05	5.04178632526107e-05	0.000302345874466744	0.000111973831997191	5.04535973561922e-05	4.96432680879469e-05	5.52162333082321e-05	6.54639102865554e-05	5.44922459330405e-05	5.82374854563621e-05	4.80428065550507e-05	0.000114430066941029	0.000107730730073939	5.06664646948839e-05	6.41369747467977e-05	6.46478019069962e-05	6.23964223398996e-05	5.63172427600918e-05	0.000105107495294862	0.000108281820055317	5.25218069430948e-05	5.82849867395307e-05	6.91268023717043e-05	5.93331221752328e-05	6.45425581932146e-05	7.00904815866666e-05	6.19918144522923e-05	7.3970373568342e-05	7.3970373568342e-05	6.4364166260074e-05	6.20275485018619e-05	9.874468005907e-05	6.83930414010599e-05	4.5422553174244e-05	0.000301529766224461	5.71027258265227e-05	5.07372330120591e-05	6.00303959644002e-05	0.000118912820420762	5.18362585044464e-05	7.16418118835574e-05	0.00030266452588743	5.67456442435342e-05	5.78364867400062e-05	5.62867716184904e-05	7.59381175330569e-05	6.57825615876348e-05	0.000102451507944884	0.000301246131113481
BPTF	0.000142030752169594	8.76085313542756e-05	8.47641959940438e-05	0.000583380742653433	0.000136934366827952	0.000107957146286679	0.000556299535099094	0.00011561118109406	0.00051972327803664	0.000113655829513158	0.000513242092574697	0.000510622039596381	0.000520233512231202	0.000174871998362785	0.000587604470165751	0.000572630611923824	0.000507188687105778	0.00056355601695004	0.000518060245479616	0.000113833301801945	0.000502286333751758	0.000198677014375724	0.000561674853884804	0.000140924884321242	0.000133408022901681	0.000568477110912532	0.000145612250456256	0.000565192406029202	0.000565192406029202	0.000142309684885274	0.000194938085717984	0.000144106647878386	0.000166563163227387	0.00013554956649845	0.000541783626654807	0.000538880370404446	0.000567255293088279	0.000596256933201802	8.42129740326486e-05	9.2704916485044e-05	0.000500144789854459	0.000116559084859911	0.000118504668569387	0.000933992061620859	0.000113983709604625	0.000200313403933984	0.000147406070135116	9.10418837201367e-05	0.000111462699765199
BRAF	0.0363287623876664	0.000246591479330576	8.80558180328682e-05	0.000316327540758053	0.0361437582685052	0.000131513741983779	0.0361528437345645	0.00011027094108795	0.000354627794419734	0.000322525710036101	0.00031730010367331	0.000137352055782775	0.000152020375523546	0.00028185340643417	0.000387216551615405	0.000164408770665569	0.000155975204604583	0.000297482742771004	0.000151000582628217	0.000120135139494899	0.00032130563411499	0.000300836376453339	0.000168414301735889	0.000307005210219791	0.0361318435433478	0.000164824224477351	0.000241376519087353	0.000150760244115236	0.000150760244115236	0.000159328838440097	0.0361385433246221	0.000287428187985351	0.000132306686479783	0.036291434667198	0.00014219364791751	0.00014260157952465	0.0361488382071212	0.00014971682410829	0.000134005898498834	0.000431595542838377	0.000161714510680752	0.000322117778278268	0.000140345868369811	0.000178709194780818	0.000370149696820819	0.000154113877707206	0.000344332901385253	0.000227968330638818	0.000137113715346216
BRCA1	0.000301475667216486	0.000256064282208978	0.00110355333865294	0.000908378500942039	0.000284474291853834	0.00134309294856699	0.000514561879442205	0.000721488825367318	0.000875638130346125	0.00231109846440497	0.000966012415182569	0.000992339749609623	0.000917414478877042	0.00115381282773232	0.000919509367561668	0.00138883287781712	0.000830783300047227	0.000821260832525248	0.00102019320362565	0.00131231787993469	0.000571087041857796	0.000754297449079808	0.000993907505060482	0.000871195579266554	0.000366841788383727	0.000573661766606	0.000786260405470629	0.00136097942286731	0.00136097942286731	0.000763819917635739	0.000814670414882029	0.000385657774715505	0.0028242932104899	0.000391849952988286	0.0017708973905484	0.00291911004911388	0.000909487253944526	0.00255176756556601	0.00047754773988744	0.00027306565756523	0.000546078878486496	0.001162885804335	0.00116333529348276	0.00108872434173695	0.00244136803485069	0.00129401604097906	0.000780821292941568	0.000417620730782132	0.0011458844290024
BRIP1	5.82732002034067e-05	4.57672062747567e-05	0.000887848059857513	0.000551410375932327	4.14798252418472e-05	0.000885139987330526	8.44624801758529e-05	0.000128456920070029	7.74011365743495e-05	0.000263254255332546	6.14240308646757e-05	0.000636211281665589	0.000241864545744902	0.000886424626401485	0.000547584123711216	0.000161732119121521	0.000534124059366523	0.000534998594397164	0.000162694983797321	0.000978541315604731	7.94251765737091e-05	0.000137625145143594	0.000179733264713656	0.00013756687916212	9.07873795541929e-05	0.0001308734008353	0.000146891563687931	0.000635248416285308	0.000635248416285308	0.000136750609919315	0.000142604182725217	0.000138588009766673	0.000347585237509393	4.22960945272614e-05	0.000921123257560439	0.000271442389664726	6.64613344420687e-05	0.000292400474467444	0.000187021028922826	6.25605812358735e-05	0.000127916461736726	0.000912935123330182	0.000885550090960912	0.000103590416448634	0.000261800549640031	0.000237874966974735	0.000153543984693069	0.000147854428520432	0.000896141747994138
BRWD1	0.000177491681175078	7.71788108861851e-05	7.73639755491189e-05	0.000559274660693254	0.000170068071099469	9.27062847798873e-05	0.000470164650036638	0.000104853848932641	9.72720995683127e-05	0.000121638894931744	9.20270685209229e-05	0.000490459870353088	0.000403835566163712	0.000102616845956972	0.000492023912371102	0.000145414855141767	0.000477785811896512	0.000477851371684604	0.000102522547481306	0.000108182695698709	0.000373757036834175	0.000127113803535943	0.000427144822924334	0.000129226823754061	0.000166343235660439	0.000417182012667683	0.000132745177024888	0.000533352178100929	0.000533352178100929	0.000127048244345935	0.000225634437162251	8.42214959244972e-05	0.000169781650430586	0.00017224665034438	0.000117924981558138	0.000132581895268724	0.000188434681527686	0.000463640253913629	8.04311014287074e-05	8.46024213748761e-05	0.000367853622341576	0.00010698198136362	0.000102551286750798	0.000389945068194366	0.000120624762149085	0.000182614610368527	0.000134471854726619	8.98528692733056e-05	9.95583710102588e-05
BTC	0.000316666777811911	6.76153960170543e-05	4.04564781009643e-05	0.000127167844487818	0.000133861703051148	5.33167938893352e-05	0.000122794541826597	4.70299668905923e-05	0.00026122760035654	0.000232002431214044	0.000247436595760056	2.91642356015682e-05	3.24730765266056e-05	0.00015023779813256	7.25211148864926e-05	6.02111386212669e-05	5.22558963944291e-05	0.000155298321571799	5.53308645296678e-05	2.41997782263208e-05	0.000226234091550536	0.000153118220780304	3.90086344039889e-05	0.000219089865627954	0.000127363891760833	5.00043278572894e-05	4.94040093229361e-05	3.40445097027086e-05	3.40445097027086e-05	5.00757953631223e-05	0.000115650316329267	0.000148237946776805	3.09859697099044e-05	0.000302875773311038	5.3637649868385e-05	5.93326997490488e-05	0.000143997046353077	3.74123133363162e-05	3.86977101161763e-05	0.000250420470971996	5.07222099087026e-05	0.000226307381692522	4.71953726950286e-05	6.73553643907506e-05	0.000282288692387021	3.18644087150624e-05	0.000232880870065468	4.45237352852836e-05	4.35023066066301e-05
BTG1	7.04474311042806e-05	5.18165587297819e-05	4.61063084109692e-05	0.000116965842938051	6.30470873744581e-05	7.32563525080837e-05	8.29521460285619e-05	5.55629430087183e-05	7.29871009832328e-05	6.08206482904177e-05	8.11553228895192e-05	5.3749018488119e-05	6.8803094883502e-05	6.20856159351889e-05	6.50964060526471e-05	7.90911754396347e-05	5.7374110829031e-05	6.56864877794035e-05	6.19616650901765e-05	4.89302215278987e-05	8.97372775978078e-05	7.60804484762222e-05	8.76731301035233e-05	8.3336637041919e-05	7.12375928442411e-05	8.31796814822982e-05	6.53209767267313e-05	7.0878528885032e-05	7.0878528885032e-05	6.77680715087283e-05	7.65515052938287e-05	5.89509381657959e-05	6.69247226413943e-05	7.861565297741e-05	6.96345407975127e-05	6.47434085506972e-05	7.43701913667251e-05	7.41458272506247e-05	5.88290666280722e-05	5.92169022679684e-05	8.23592177452102e-05	6.57117805274298e-05	5.37732389080857e-05	8.54918161229415e-05	6.37560255500936e-05	8.12724894892787e-05	7.5168415031826e-05	4.81914663461083e-05	5.83114368516829e-05
BTK	0.000464463078083025	0.000175538692827376	8.61342062637958e-05	0.023095801910239	0.00028499368575434	0.000452668400828713	0.000262712782956947	0.000103522523270536	0.000502501417279978	0.000323624913974931	0.000338860397535967	9.78421007981242e-05	0.000110218256295135	0.000644813322713705	0.000262067754796822	0.000292012459371984	0.000147633692116529	0.000346774156485198	0.00027324043370262	0.00070096755230825	0.000180863465066152	0.000355436893877971	0.000134015526841905	0.00017212480291786	0.000258632545366228	0.000135762536667409	0.000144519127848129	0.00011661412689216	0.00011661412689216	0.000156296429884892	0.000253974120465911	0.000336664868150185	0.000113135956521703	0.00030082205865704	0.000274624142583392	0.000279871551265857	0.000420709715163425	0.000118963203892248	0.000111163262939843	0.000355008085125583	0.000138673951210782	0.000318377504983874	0.000445672859182194	0.00030075112184786	0.000379915377967502	0.000125276864764596	0.000335765822229578	0.000125747101715913	0.000138908112785178
BTRC	0.000329044247749802	0.0001710531554076	0.000115325282466458	0.000270547122375426	0.000323896143445761	0.000152716257994131	0.00043994732052744	0.00012014410070213	0.000163604524138327	0.000151118841653434	0.000153952861682856	0.000176619574842446	0.00026457970141065	0.000217404444838016	0.000246563588973452	0.000170683644695758	0.000170763533578106	0.00022495310341697	0.000164312460860202	0.000175658777116801	0.000267985096371225	0.000222854272666887	0.000284715878981098	0.000164161144779689	0.00030838341964914	0.000275511145850054	0.000183280380583918	0.000182990758792715	0.000182990758792715	0.00016866470264763	0.000336123368324778	0.000216483088376241	0.000158197962233666	0.000319392585468006	0.000165864826590221	0.000147989679283643	0.000325915085542207	0.000280557129859461	0.000146780794454817	0.000176201260125982	0.000256975929731983	0.000168993988870707	0.000163214875095287	0.000274507596332666	0.000148906594016799	0.000180891927738974	0.000173812807284411	0.000176909196504332	0.000163845884426039
BUB1	0.000128546251254935	0.000129611781204401	0.000565195391456965	0.000652835823900752	0.000107165252605688	0.000542536695692041	0.000287194563106998	0.000544900562216623	0.000132062478897591	0.000238000904743932	0.000112411061529849	0.000719904859255544	0.000426849337792075	0.0005611184592121	0.000623320908518053	0.000565610954380721	0.000606033725320924	0.000611476528053096	0.00022455261347396	0.00100519845174545	0.000271088520900153	0.00054970190497187	0.00072428841381265	0.000545988684328108	0.000140023844988321	0.000326238192302903	0.000584541255462669	0.00106096319888278	0.00106096319888278	0.00054425910229602	0.00056209472673632	0.000208643565138218	0.000671549379254556	0.000108894833950281	0.00058590578354411	0.000237971756938847	0.000128517103818651	0.00042066987650569	0.000236059354380724	0.000150992779932899	0.000302217532225872	0.000585934930180585	0.000555675657434948	0.000290710791130476	0.000239493546381272	0.000999188576033933	0.000565640100810637	0.000243482914144553	0.000564553931324089
BUB3	0.000312910160252729	0.000154876468045146	0.000607814842356085	0.00072479124214676	0.000123552890754194	0.000641771028757737	0.000347948167831284	0.000614468673744456	0.000328896166859093	0.00222448357817571	0.000138967277064644	0.00136484806069551	0.00107756121425999	0.00064338790296455	0.000756030861590946	0.000677949912473588	0.000662901036388556	0.000659508569439405	0.000841485922665307	0.00102273931751553	0.000329310782585847	0.000640505673483831	0.00086829341816998	0.000643326520307133	0.000186198797965215	0.000418928709587735	0.000693287484158857	0.00120131205173416	0.00120131205173416	0.000643898140642383	0.000661963906145739	0.00080404168307968	0.0025735373227986	0.000122981270681454	0.000671296081311781	0.00206917807986271	0.0001576046623907	0.00228592198758038	0.000870080058285072	0.000344233737334325	0.000392528309567533	0.000826601579857855	0.000646780370816157	0.000363934173626002	0.00214150667788403	0.0011823091564153	0.000833255409913349	0.000856823493425948	0.000637244309541991
C3	0.000126687500864308	0.000122224015286327	0.0035806147964336	0.000106392175890688	0.00014109092963465	0.000319978949302754	9.4192707163427e-05	0.00358897345344728	0.000548220735562012	8.91754494729923e-05	0.000958558505206203	4.74367981834689e-05	5.04917484625394e-05	0.000164062374548609	0.000185641409849857	0.000502255756471339	0.000112339628665991	0.000178807765094739	0.00049772133347728	3.17897145307179e-05	0.000516083358333396	0.000173146970407028	5.97806110658237e-05	0.000502613174342938	0.000573075030250805	0.000547402966978814	6.18556075605362e-05	5.19712209810786e-05	5.19712209810786e-05	0.000106678833704329	8.07225219945513e-05	0.000168612547490957	4.32104707805281e-05	0.000537025269838796	0.000493897105531713	0.000499155801362367	0.000536667852574041	5.19505039713126e-05	0.000534128511500349	0.00010782058652884	0.000552133119608557	8.3916753713536e-05	9.75942381086885e-05	0.00051572594105215	8.38234126468196e-05	4.63104261069433e-05	9.2275404786329e-05	5.7321184870463e-05	9.83201827245636e-05
C3AR1	0.000106164191816713	9.91632376700958e-05	0.000176943054475956	0.000101653855946986	0.000124635144632322	0.000126229358753556	8.16478638892775e-05	0.000182950566667531	0.000105169601420253	7.52184377331975e-05	0.000130814649525742	3.79214368086902e-05	4.69345956832035e-05	0.000166412584293873	0.000187005694751915	6.96489436560377e-05	9.55730201225707e-05	0.000173275161779008	6.59889708119731e-05	3.06158400298599e-05	0.000114507484185195	0.000174031200883599	5.33417785410006e-05	0.000103503154468603	0.000551815893562762	0.000531834136898803	4.51716270684471e-05	4.15814097220043e-05	4.15814097220043e-05	9.63290592532987e-05	7.06435341551583e-05	0.000170371228110728	3.96977800366368e-05	0.000131809240019438	6.3641431388509e-05	6.70092749758394e-05	9.79550291055074e-05	4.80221089813658e-05	0.000519849835642395	8.06922848598469e-05	0.000534514138162623	7.18505941877936e-05	8.87104423830923e-05	8.06532735128835e-05	6.61159278399306e-05	4.23374487564128e-05	7.78581065860853e-05	4.15116543007418e-05	9.03215469075605e-05
C4A	3.04033153412267e-05	2.85893094185509e-05	0.00328108787548088	2.36461973573637e-05	2.58049872009663e-05	2.51331756827969e-05	2.38389233918287e-05	0.00328453349445128	0.000451260129819162	2.20694653415257e-05	0.000456327343683204	1.93205779220065e-05	1.58139611304867e-05	2.1089646827676e-05	2.84561995701678e-05	0.000444051381965779	2.47484055982827e-05	2.86346637722079e-05	0.000441233974273607	1.19681797159699e-05	3.15295844557329e-05	2.51059451113456e-05	1.92536230993388e-05	3.08852282331753e-05	0.00045988446155091	0.00045483272979349	2.59788893399828e-05	2.21379855685724e-05	2.21379855685724e-05	2.12196869231852e-05	2.31945671896244e-05	2.22885374255928e-05	1.48607171788266e-05	3.54705285510639e-05	0.000440605765737097	0.000440302832179265	0.000448636681965293	1.43942855216584e-05	0.000452481753705233	3.3187637518443e-05	0.00045594351709117	2.23723983231251e-05	1.72033886180923e-05	0.000444695737840917	2.3694002175741e-05	1.86092668692208e-05	2.58180150126696e-05	2.31614817060022e-05	1.77740702362731e-05
C4B	2.02559900497044e-05	1.82021788365907e-05	0.00325592354264997	1.6498965750268e-05	1.80914085410602e-05	1.83403045891633e-05	1.45235846055388e-05	0.00325646972540275	3.03243658102628e-05	1.38136697210985e-05	3.55687219940843e-05	1.28091029146047e-05	7.64778894029511e-06	1.47131182354364e-05	2.21827153323181e-05	2.3087508481919e-05	1.78317957919066e-05	2.22643918032546e-05	2.31370913889431e-05	5.6435194480613e-06	1.98719923816266e-05	1.53911987727694e-05	7.390778861395e-06	1.83675405369339e-05	0.000446143858521993	0.000440026741069604	1.31299030406069e-05	1.27595200005477e-05	1.27595200005477e-05	1.09586027748249e-05	1.30191327404011e-05	1.54407816641732e-05	6.5768123996695e-06	2.55003462833665e-05	2.25413249121256e-05	2.37779938833524e-05	3.02203142433174e-05	7.59250026939815e-06	0.000439060635838783	2.03667603405347e-05	0.000440515504945982	1.2577000755362e-05	1.02805222415508e-05	2.45919603535963e-05	1.43797789830628e-05	5.88632697879341e-06	1.31231842988849e-05	1.31794859362123e-05	1.04124192403196e-05
C5	6.57143543093294e-05	8.83741614574318e-05	0.00356584347810986	4.27122255273594e-05	8.28259769156872e-05	7.5409411927357e-05	5.0117268272148e-05	0.00356790500643986	8.07486043927769e-05	4.48691325038361e-05	8.95595805696566e-05	2.63828968807954e-05	2.56653248757524e-05	4.57266529997909e-05	5.02523078922451e-05	5.49027047192013e-05	7.01778091429589e-05	5.64421444653938e-05	5.4065314669142e-05	1.54304561954218e-05	6.38590171416775e-05	4.817518521218e-05	2.92021412968412e-05	5.36102035277509e-05	9.45181442076472e-05	8.12916414565912e-05	4.54166392438815e-05	2.72202868795561e-05	2.72202868795561e-05	6.19108499052371e-05	3.98684546312688e-05	4.73377952641394e-05	1.90232328135498e-05	7.45253305533088e-05	5.28411755820518e-05	5.49726098770935e-05	7.58178317067583e-05	2.67118570560722e-05	7.27656271867087e-05	7.12625388868596e-05	8.38518307375921e-05	4.27376981124312e-05	5.94623177045371e-05	6.51515182962119e-05	4.24828014728455e-05	1.89533277194993e-05	4.47992273698209e-05	4.45792492149516e-05	5.98493207752509e-05
CAB39	8.16810186065355e-05	8.3405448873545e-05	6.73606128901662e-05	0.00011530390425529	7.35308838035035e-05	7.44459604063783e-05	0.000134853363792994	8.78719904457177e-05	8.20374872937591e-05	8.7372047458877e-05	7.77696520718353e-05	0.000605686031557934	0.00064896357138055	7.99419912934553e-05	8.51528121499125e-05	0.000116454513387859	7.5230345959399e-05	7.54666891181459e-05	0.000604343038802514	0.000604224787996574	0.000124868727219861	0.000102467451767296	0.000163553588370827	0.000106113408290058	8.02333692558355e-05	0.00013598926327993	0.000125972609852994	0.000117797506895609	0.000117797506895609	0.000102231108521301	0.000116098044833784	0.000590355977585836	0.000121789073604896	7.74131835842869e-05	9.59431358402018e-05	9.34453175060067e-05	8.77542886272856e-05	0.0001488447428131	0.000596822119991725	9.15555837503511e-05	0.000127688913033193	8.98698659713238e-05	7.97056482003508e-05	0.000135209832257051	8.51853945011051e-05	0.000144798269636312	0.000110381243423322	0.000613861134943322	8.17197311168862e-05
CAB39L	8.3800176626844e-06	9.39572748608022e-06	7.7502708297851e-06	7.26430914425076e-06	9.48836410743663e-06	4.98934381334882e-06	8.41444833135024e-06	8.20190179532927e-06	7.01703807417282e-06	1.1731762460599e-05	6.63062900385613e-06	9.52876165541838e-06	1.13168537383245e-05	6.13482145864944e-06	6.38742262083151e-06	5.88122782121375e-06	8.4151784705217e-06	5.26177732405407e-06	9.23896768315893e-06	1.06469428771017e-05	8.88059965219349e-06	6.05171308914879e-06	8.13119847652238e-06	7.71035874091915e-06	7.53925129038791e-06	8.34445801775463e-06	7.15157080857913e-06	6.17102180535315e-06	6.17102180535315e-06	9.20511424674377e-06	7.24420742382565e-06	9.40945295000455e-06	1.05959522131949e-05	7.99360858899081e-06	5.42959685967677e-06	9.51622248295112e-06	6.16447767359809e-06	1.16844087962668e-05	1.06137413024128e-05	8.28738105066897e-06	8.42624235270419e-06	7.64513683581821e-06	9.28822261957641e-06	7.05146872426535e-06	1.14801050727087e-05	6.9609575610388e-06	8.09676780541198e-06	1.05093106559009e-05	8.7534832691746e-06
CACNA1A	0.000329497884040594	0.00153763048601006	9.31048768501479e-05	0.000105062608188579	0.000680587574641449	6.86896163924503e-05	0.000143056844074506	0.000101818090733526	0.000270394253742365	0.00024523812499271	9.62189618961333e-05	6.02093299344219e-05	6.63001796209081e-05	7.82534686303945e-05	0.000163049323036094	7.76150792027913e-05	0.000604017102961944	8.51453897910116e-05	7.76761713321286e-05	5.26277331591157e-05	8.54041052324724e-05	8.54592405388288e-05	6.68002223403664e-05	7.90659712141993e-05	0.000157557696942481	8.74918002985666e-05	0.000993761620284376	6.014823779043e-05	6.014823779043e-05	0.000604330953300558	0.000136718710007477	8.55203325540643e-05	5.24589505248574e-05	0.000155322592581054	6.89018654244186e-05	6.96119414124839e-05	0.000153871700719513	5.86496752878547e-05	8.13621677365974e-05	0.00118654079640261	8.76392095810812e-05	0.000244528049116002	0.000597125181090267	8.39532132293087e-05	0.000161485976122092	6.04620884117273e-05	0.000253241262516838	0.000993822713078236	0.000595617739467848
CACNA1B	0.00018785847348889	0.0015322523249582	0.000104322306627453	7.30684778009931e-05	0.000695950220864626	6.46119997916192e-05	0.000159807211315625	0.000112491193617947	0.000111263995900072	7.90120973221903e-05	9.42553579351096e-05	4.76003093314482e-05	5.58318350195555e-05	0.00016642167738319	0.000142338951043092	7.24607520260418e-05	0.000596805011027186	0.000174163621218922	7.01510426014432e-05	3.94095140763671e-05	7.96668918885084e-05	0.000171373906631471	5.78722861772469e-05	6.89149101081782e-05	0.000154421751837519	6.36644908201419e-05	0.000985357333131371	4.99100187476786e-05	4.99100187476786e-05	0.000594015295609254	0.000149055229651517	0.000169064196966538	4.0208853410073e-05	0.000170849835507251	6.42918649845558e-05	6.55493011732686e-05	0.000174395677305492	5.13865177078179e-05	5.01771170383927e-05	0.00102416057575444	6.32388082562454e-05	7.7754661135297e-05	0.000589063066660497	8.32127337647565e-05	7.51798462145456e-05	4.7120304361312e-05	8.592354822946e-05	0.000983047624335285	0.000585846408705904
CACNA1C	0.00013880712272387	0.0010064698045486	5.60013569014036e-05	0.000132564490809526	0.000152164637245577	4.5426055900153e-05	0.00025343700520387	6.59322958929708e-05	8.23376422963035e-05	6.88201859917289e-05	7.63024545738742e-05	5.06443358304929e-05	0.000162980493687432	0.000118940819101696	0.000147511132068879	6.48702617049034e-05	8.54915905306393e-05	0.000130552030537785	6.08479019152324e-05	3.88161645270019e-05	0.000195618282254643	0.000127974161886301	0.000184186089766044	6.35210193805202e-05	0.00012414809246252	0.000209303215305505	0.000975644909661247	5.46666955765529e-05	5.46666955765529e-05	8.29137216033378e-05	0.00012133974222758	0.000123951802033299	5.1352805511488e-05	0.000132771934801281	5.49393228174325e-05	6.4134240494293e-05	0.000134121177312459	0.000205758843864608	5.08748172283354e-05	0.000993112289037011	0.000186994439728055	5.96252682618472e-05	7.38803790565948e-05	0.000196967524634125	6.79113214105187e-05	5.20888266920223e-05	6.95562072764828e-05	0.000971622548618798	7.29827826666464e-05
CACNA1E	7.33911604917399e-05	0.000125776375644455	2.83240456715402e-05	4.68218423117746e-05	8.68022920397663e-05	3.65718248352519e-05	6.22460889488488e-05	3.4208051944505e-05	6.71083997711819e-05	4.62581300752723e-05	5.60349226790832e-05	3.1208897798378e-05	3.82377325284492e-05	4.32894000554303e-05	0.000116170206942923	4.90858216422814e-05	6.59557996338992e-05	5.01879555870825e-05	4.57726297048141e-05	2.3504214021269e-05	4.66004410402627e-05	4.84396992440478e-05	3.96513400276589e-05	3.97229343933705e-05	5.82459119021056e-05	4.31837205678946e-05	9.4342665853255e-05	3.452208972671e-05	3.452208972671e-05	6.4207543252699e-05	5.53685822180844e-05	4.5126507371679e-05	2.82355519001719e-05	6.2317683330475e-05	4.32018154146423e-05	4.45475401572834e-05	7.16805706347953e-05	3.57681094666295e-05	3.23379710569194e-05	0.000112365243949851	4.25286696841073e-05	4.49124052500977e-05	5.90572439917282e-05	5.59633283864538e-05	4.33852226936386e-05	3.27738333455829e-05	5.0796411530329e-05	9.10294739510177e-05	5.83235370446774e-05
CACNA1F	5.9284984137319e-05	0.000122607724682816	2.59182749679603e-05	7.7932911432868e-05	7.54746804582436e-05	2.35431959896524e-05	5.38720559388032e-05	3.37859324175117e-05	4.8366176011534e-05	4.24730142155655e-05	4.08325257862282e-05	3.22430859525585e-05	3.62008055768763e-05	3.12252213001842e-05	4.30845170356854e-05	3.83380451050335e-05	6.0988172781714e-05	3.72370821599522e-05	3.58107856443284e-05	2.54420613192768e-05	4.26615542832493e-05	3.80186075872931e-05	4.01670735945808e-05	3.80463515947051e-05	4.64605250018368e-05	3.84234583954023e-05	9.63898974007333e-05	3.47703454097265e-05	3.47703454097265e-05	6.17696981392016e-05	4.92568531707751e-05	3.54913481930563e-05	3.24448832703297e-05	5.17513338651911e-05	3.04703876195598e-05	3.52310574824376e-05	5.20430273986996e-05	3.81127990451924e-05	3.02282831760858e-05	0.00010641802851831	3.73707453647255e-05	3.77123443738835e-05	5.49763119344533e-05	4.29532478518694e-05	3.97223105125269e-05	3.55518708832934e-05	4.55800018005161e-05	9.38626380322609e-05	5.39020407452764e-05
CACNA1G	6.71532243381133e-05	0.00013572606621442	4.44390233754655e-05	5.86389379636037e-05	9.61378109376489e-05	3.63819557241905e-05	5.14928059404139e-05	4.71987894463115e-05	5.78145376651438e-05	4.37939212410493e-05	4.71491554577856e-05	4.48117051748922e-05	2.81656006314369e-05	3.8732066782506e-05	0.00012985713203078	3.70429259110405e-05	9.58111923715362e-05	6.34903938292495e-05	3.57996370806944e-05	1.83583277491197e-05	3.74515919562516e-05	3.96695690001588e-05	2.73453623795291e-05	3.23403985743492e-05	5.11257029071264e-05	3.23570807695462e-05	8.59698678191501e-05	4.60549939935848e-05	4.60549939935848e-05	7.19903674042348e-05	4.63816125836238e-05	3.84262801774111e-05	2.30223094972863e-05	5.64878421639116e-05	3.42831597984534e-05	3.78310663509018e-05	6.1190369541471e-05	2.84011308677926e-05	2.57349705145385e-05	0.000106741479724272	3.20894526947091e-05	4.02460147475645e-05	7.10528652817885e-05	4.21541192722683e-05	4.3048811810429e-05	2.22341690833279e-05	4.30057808006417e-05	8.47265791407315e-05	6.92306013513997e-05
CACNA1H	0.000129676566500492	6.77767085018766e-05	3.3756359779318e-05	4.24701691793132e-05	0.000131665207831142	2.05680408412856e-05	0.000119025987968949	3.45408574190633e-05	3.84681914683168e-05	2.69780451399244e-05	3.30482292799324e-05	1.49359659545703e-05	1.85816231074501e-05	2.72847749505868e-05	0.000106703686720961	2.23919857459669e-05	3.22810159941401e-05	2.90523627394987e-05	2.31117826168813e-05	1.4303525679095e-05	2.77883273963118e-05	2.65426502837811e-05	1.71320838378334e-05	2.23627001704481e-05	0.000119812940517454	2.39964652186891e-05	4.97118615063986e-05	1.42161690436925e-05	1.42161690436925e-05	2.9771303492178e-05	0.000113600360874143	2.72624471700939e-05	1.09018393511142e-05	0.000124256604590281	2.1607488125324e-05	2.15873684469243e-05	0.00012428589011262	1.69792683413587e-05	1.86388331217337e-05	6.57880672961397e-05	2.33446634352347e-05	2.69981648000657e-05	3.05134282280184e-05	2.78176129421036e-05	2.64030269497977e-05	1.17064566166799e-05	2.77826623590538e-05	5.04316584255788e-05	2.89868059383527e-05
CACNA1I	9.11334536753983e-05	7.66907067381097e-05	3.85123559578764e-05	2.51717719214161e-05	0.000104122108954714	2.0744038271062e-05	8.0228175896095e-05	4.15928614113954e-05	3.98041222121085e-05	2.58088500281913e-05	3.29498972772467e-05	1.12141771925336e-05	1.5603328683971e-05	9.44536103844938e-05	0.000103731658592828	2.63672206176306e-05	4.04552538832665e-05	9.62840886351536e-05	2.35517007766686e-05	9.3874689382884e-06	2.47276977131388e-05	9.78677887796469e-05	1.81450209931383e-05	2.21960737930688e-05	8.03773391497998e-05	2.09418559046244e-05	5.0265149895419e-05	1.40296970435435e-05	1.40296970435435e-05	4.20389539504144e-05	7.76965519630884e-05	9.50522689120004e-05	1.23719484566367e-05	8.4279228619998e-05	2.32867152148081e-05	2.31257719700659e-05	8.84503755065217e-05	1.50196201365287e-05	1.54786643926431e-05	6.37020515224628e-05	2.08258081357414e-05	2.59697933008374e-05	3.86247756621566e-05	2.88988444904264e-05	2.53912301494958e-05	1.56133971220688e-05	2.90502986841229e-05	4.74496300808562e-05	3.8958448589837e-05
CACNA1S	8.35135676724655e-05	0.000145870330519566	4.26801590324947e-05	5.81430248650874e-05	9.89461364554846e-05	3.65987998316555e-05	7.25851580806607e-05	5.21306575578495e-05	7.10718718842314e-05	5.9370053324878e-05	6.26254229562247e-05	4.6808452017934e-05	5.01864912062964e-05	4.80501350901649e-05	6.06884176320306e-05	5.45886814041854e-05	8.01290035362954e-05	5.6128373587402e-05	5.31838890791456e-05	3.72336250496514e-05	6.05634233919295e-05	5.48870304744347e-05	5.25266819757203e-05	5.50086426787614e-05	6.6610332417502e-05	5.33960235584494e-05	0.000113954571395474	4.82132443644613e-05	4.82132443644613e-05	7.88876603596477e-05	6.7030377307165e-05	5.34822380845899e-05	4.28868628497236e-05	7.50671187573455e-05	4.51381830072153e-05	5.05036430708644e-05	7.46471575321465e-05	4.97310300940567e-05	4.51470639411328e-05	0.000130437761776746	5.21066369530156e-05	5.40045931976484e-05	7.20507651157684e-05	6.01434620689453e-05	5.63364545707547e-05	4.69719012300819e-05	6.34550916923498e-05	0.000112549778852974	6.9437161956784e-05
CACNA2D1	6.50843584087365e-05	0.000529055824500508	2.51721626337979e-05	4.15792672972824e-05	0.000483903035026291	2.68976304213401e-05	5.8294228772896e-05	3.24583718263824e-05	5.45245918120301e-05	4.63456976440531e-05	4.68797685650025e-05	3.2187376645225e-05	3.80865372245204e-05	3.60636892336605e-05	4.520827322073e-05	4.29963698517107e-05	0.000464235674445097	4.10610272317044e-05	4.12949715268253e-05	2.72488735158905e-05	4.3985970234415e-05	4.25367315107784e-05	4.01025715176785e-05	3.92478779202506e-05	5.30872110291598e-05	4.1128905456903e-05	9.87089258628418e-05	3.38887749695078e-05	3.38887749695078e-05	0.000465711378533695	5.35561365261593e-05	4.08353331427945e-05	3.48174757672661e-05	5.74395352075454e-05	3.57101607349984e-05	4.24493663666533e-05	6.11880271897602e-05	4.10508274031555e-05	3.31941554128993e-05	0.000110237147781533	3.96336460887948e-05	3.96064920853399e-05	0.000459238336363431	4.77344622052097e-05	4.30016491041005e-05	3.53644793004432e-05	4.68927012548035e-05	9.70075275997173e-05	0.000458425169250762
CACNA2D2	6.03172857152341e-05	0.000139728998087141	3.83389417410579e-05	3.67430338599793e-05	7.21284281527402e-05	2.34433433901975e-05	5.10222754478573e-05	4.43793342560694e-05	5.25100043180072e-05	4.42112659787681e-05	4.25156169925249e-05	2.8263326139193e-05	3.26591565103173e-05	2.95131596410725e-05	3.98970708529404e-05	3.8568285648109e-05	5.6685303859678e-05	3.55008833898046e-05	3.58991689526365e-05	2.24578999645112e-05	3.96124670546955e-05	3.55868678827045e-05	3.56651357181309e-05	3.49657586065074e-05	4.65163058080044e-05	3.64338053709071e-05	0.00011397613717885	3.0932442835239e-05	3.0932442835239e-05	5.67712884700743e-05	4.63755670581703e-05	3.29177512445881e-05	3.02695472400799e-05	5.03228983069785e-05	3.2527893098016e-05	3.78194056136253e-05	5.39254253013029e-05	3.55441865018247e-05	2.84900494472226e-05	0.000127917855795222	3.5805874489668e-05	3.89197535912745e-05	5.06975800933188e-05	4.32149939961841e-05	4.05511398237598e-05	3.10184273439123e-05	4.49601460148421e-05	0.000111307020351227	5.07308959046222e-05
CACNA2D3	4.42472857464406e-05	9.40166689739793e-05	1.97745729370598e-05	2.99387014851798e-05	5.36732198077033e-05	1.91041051572346e-05	4.02505824268075e-05	2.68007605141868e-05	3.46496337949056e-05	3.37493186906271e-05	2.90606943683134e-05	2.42217459658243e-05	2.72382180992902e-05	2.21680478905752e-05	3.13920208391346e-05	2.86163623922724e-05	4.32871025493972e-05	2.73251987829193e-05	2.50102113055119e-05	1.91924863322397e-05	3.21440315001905e-05	2.91604331017987e-05	3.16996994776827e-05	3.0107463325309e-05	3.50914385345267e-05	2.96755308799138e-05	7.85574634452638e-05	2.7827896985584e-05	2.7827896985584e-05	4.5122336816324e-05	3.82140143188372e-05	2.55542820548474e-05	2.77160472473028e-05	3.86583463764709e-05	2.15901747743394e-05	2.66692782777333e-05	3.71672453878709e-05	3.08510226069805e-05	2.29344044470256e-05	8.45907348996645e-05	2.85771236522906e-05	2.86702151475986e-05	3.81299515995423e-05	3.06529304630884e-05	3.14342408195747e-05	2.96631312922005e-05	3.56964027533028e-05	7.49513122685175e-05	3.80961492931763e-05
CACNA2D4	3.89186617247051e-05	8.46185912850999e-05	2.89229602025411e-05	2.54729113391168e-05	4.78171643451979e-05	1.59435033367416e-05	3.46447849588669e-05	3.33642481004909e-05	2.79937589088201e-05	2.98235270113583e-05	2.22589299637906e-05	2.15737518999241e-05	2.32892851852567e-05	1.89799506990177e-05	2.64683618945619e-05	2.19146689778466e-05	3.77169342768814e-05	2.29706883682897e-05	2.07490790848386e-05	1.77386531544083e-05	2.53225773851378e-05	2.34044498519112e-05	2.49783164283167e-05	2.35173642601314e-05	3.21093984943293e-05	2.51574754178814e-05	6.96409986081731e-05	2.27393418160416e-05	2.27393418160416e-05	3.81506957901156e-05	3.28395717504878e-05	2.22388599568978e-05	2.37444370238847e-05	3.31838327633951e-05	1.74733810953517e-05	2.24860027271413e-05	3.15811374623127e-05	2.64589824358564e-05	2.1277340126423e-05	7.57200886942206e-05	2.42481431363725e-05	2.48109053518217e-05	3.37261966531746e-05	2.37198820983124e-05	2.83157523938604e-05	2.31731032672033e-05	2.92521931920964e-05	6.84754088499387e-05	3.3709407878308e-05
CACNB1	8.32256759239072e-05	0.000173432723464144	3.3003329549494e-05	7.02013461421162e-05	0.000102348341371253	3.10599507673796e-05	6.78605024645754e-05	3.96024021879959e-05	6.96615038890053e-05	5.73626940681072e-05	5.34008321830146e-05	4.25183602199592e-05	4.7653496300874e-05	4.60089265807313e-05	5.66468514658749e-05	5.14384598929472e-05	7.91388966384781e-05	5.13275548776778e-05	5.21636327901172e-05	3.56827070928254e-05	4.7979951209411e-05	5.26940760626745e-05	4.60175789408975e-05	4.51220808123287e-05	6.04981298889225e-05	4.30981911486905e-05	0.000136087014326116	4.17931873694285e-05	4.17931873694285e-05	8.05054179460328e-05	6.50026320190663e-05	5.34192488579715e-05	3.91396502044813e-05	6.69650042909823e-05	4.48393872357647e-05	4.74184015451264e-05	7.32813835159028e-05	4.35826350915721e-05	3.93803791352937e-05	0.000154310058178275	4.15130767123468e-05	5.47836797619915e-05	7.38202684177632e-05	5.42963302839796e-05	5.49478604996507e-05	4.31597085196172e-05	6.13827525019809e-05	0.000136812187210811	7.39063451700024e-05
CACNB2	7.03818379815636e-05	0.000136395449063203	4.65106889881822e-05	3.98038584374373e-05	7.73876783659656e-05	2.32429612410192e-05	5.96236795370518e-05	5.36128588321203e-05	5.82394207730431e-05	4.65201679525541e-05	5.43784687410038e-05	2.81606383992358e-05	3.4893465320263e-05	3.87541724969782e-05	4.40859706311552e-05	4.11843278061851e-05	5.55765742145969e-05	4.31455889884203e-05	3.7829325338396e-05	2.3136126916242e-05	5.30189236781776e-05	4.51577964867747e-05	3.98247828105337e-05	4.6721989233279e-05	5.27225480145273e-05	4.06256471335259e-05	0.000112334515621739	3.15156408030899e-05	3.15156408030899e-05	5.75887816924398e-05	5.33267450390333e-05	4.18027940998767e-05	2.94650750759992e-05	6.65208859986946e-05	3.40821578082134e-05	3.71215545497964e-05	6.09832244940038e-05	3.71670708891411e-05	2.95686488678642e-05	0.000129389608558658	3.92205857984356e-05	4.34807712621108e-05	5.11851577384597e-05	4.74812622724306e-05	4.08531687547372e-05	3.35278482364833e-05	5.05829411689656e-05	0.000108979513294165	5.04866117073811e-05
CACNB3	6.49688508261032e-05	0.000120201363749356	2.27832573084413e-05	4.46809720733538e-05	7.22381235061578e-05	2.63419091141553e-05	6.00258214409664e-05	3.00751680699955e-05	5.38399497649271e-05	4.4600102519584e-05	4.69722085045544e-05	3.28321104423209e-05	3.94579323605921e-05	3.75585687340369e-05	4.48513507649997e-05	4.3097606645237e-05	5.49816615350501e-05	4.10978179470637e-05	3.89596712901223e-05	3.03089900404838e-05	4.97214951939336e-05	4.4175351821267e-05	4.58468933924479e-05	4.39221815758548e-05	5.329234883671e-05	4.58400027486055e-05	0.000102189747957023	3.69700458344635e-05	3.69700458344635e-05	5.80591955380696e-05	5.42265077165828e-05	4.00374165064224e-05	3.38577594404358e-05	5.81011095313039e-05	3.58056958294739e-05	3.69077862715055e-05	5.72765346010424e-05	4.05843413384857e-05	3.49754854425757e-05	0.000112932091151586	4.49127345235019e-05	4.34980121257904e-05	5.1442412316897e-05	4.8896920346026e-05	4.28777313617895e-05	4.00475797589777e-05	5.07899228342279e-05	9.805181271093e-05	5.07672846199671e-05
CACNB4	6.5363012789197e-05	0.000623749790838698	3.939371775626e-05	5.54706528187005e-05	0.000561349079724287	3.04536009049684e-05	5.27416914861837e-05	4.61834235745908e-05	5.06829885060156e-05	4.5725900923009e-05	3.80231037878794e-05	2.8553866651345e-05	3.25415078780606e-05	3.05562424288842e-05	4.31397866553164e-05	3.38199179789987e-05	0.000544623808728631	3.64309877174818e-05	3.05991128988097e-05	2.24117556596655e-05	4.05785587587957e-05	3.67899397840478e-05	3.63753729702581e-05	3.63368095787201e-05	4.44551442703067e-05	3.40378594772617e-05	0.000110900654187672	3.17746717685758e-05	3.17746717685758e-05	0.000544982761242257	4.84999423082817e-05	3.35691346433181e-05	2.88628304378375e-05	5.27031281302737e-05	2.7030212191909e-05	3.05491246817651e-05	5.01862365156416e-05	3.4811864225304e-05	2.4868020631256e-05	0.000127763724607018	3.2330574954044e-05	4.22069884974963e-05	0.000538749063200552	3.80616671478272e-05	4.27342964097844e-05	3.21336238047906e-05	4.89966942868775e-05	0.000107679849032984	0.000538193054750472
CACNG1	4.09384299685582e-05	8.34539320700076e-05	1.51028212389769e-05	2.89678599403831e-05	4.75384338686121e-05	1.91974526019646e-05	3.75136632888854e-05	1.95508010799902e-05	3.21273120075093e-05	3.10683912022338e-05	2.61580997764361e-05	2.35196412461989e-05	2.63065508591488e-05	2.11473492621006e-05	2.86062916438708e-05	2.60330270120236e-05	3.72398812123147e-05	2.46447610108108e-05	2.50070760006071e-05	1.94435695986542e-05	2.7987269126142e-05	2.52918467125055e-05	2.78621963210348e-05	2.53177508096551e-05	3.18038876056681e-05	2.61250229720686e-05	7.07596433063862e-05	2.45455923366767e-05	2.45455923366767e-05	3.78869669395087e-05	3.48441449728147e-05	2.42658956678158e-05	2.49741062470884e-05	3.49692177184414e-05	2.15850471669679e-05	2.58144552634971e-05	3.56844940069514e-05	2.8946708520075e-05	2.11264696449484e-05	7.68539281468936e-05	2.48219389999833e-05	2.683898317038e-05	3.37424694225908e-05	2.8702545363106e-05	2.84689239319832e-05	2.51926780712685e-05	3.12869630302068e-05	6.9733692124992e-05	3.34389870417357e-05
CACNG2	6.80010749472658e-05	0.000968138276917597	2.25829989845156e-05	3.93521555300067e-05	7.45087801102495e-05	2.65870794275176e-05	5.84346759501395e-05	2.89939896138566e-05	5.38689122342313e-05	5.25926246566815e-05	3.90144324017423e-05	3.09120564626509e-05	3.74462743643814e-05	3.46540769963488e-05	4.36636879925024e-05	3.9377232236389e-05	5.53485497598729e-05	3.95094225230309e-05	3.59401239858555e-05	2.61450332812486e-05	4.21734462188396e-05	4.27712228377751e-05	4.25362460029409e-05	3.72481652184203e-05	4.74887878096705e-05	3.74723262878709e-05	0.000947138891465062	3.43491646692699e-05	3.43491646692699e-05	5.86103501565042e-05	5.35093949157598e-05	3.93341146211072e-05	3.8100944612841e-05	5.31465950808347e-05	3.29662415907954e-05	3.98672118553439e-05	5.52756621859113e-05	4.39829129578591e-05	2.81532496846975e-05	0.000961630572229307	3.65156389230047e-05	4.56916543744905e-05	5.04932043106231e-05	4.43025132358883e-05	4.68288962880117e-05	3.761096496211e-05	5.21026450125448e-05	0.000943701783887793	5.21993594848127e-05
CACNG3	8.75023544780036e-05	0.00015844129120652	5.53701530554011e-05	5.11122353653971e-05	0.000102971392542417	3.84624147796868e-05	7.22410483899223e-05	6.3435463726846e-05	7.2807873869613e-05	5.82336521582792e-05	5.83398244560614e-05	3.57763154346956e-05	4.21224761440603e-05	5.04093451838281e-05	5.732835893968e-05	5.31520874123817e-05	7.62044805416825e-05	5.64740081280883e-05	4.7848746831479e-05	2.90163169187113e-05	5.2893907451071e-05	5.87060421426387e-05	4.77061705004656e-05	4.84994270414423e-05	6.91888359519538e-05	5.0392876008556e-05	0.000123316466785651	4.10796560785599e-05	4.10796560785599e-05	7.84365145742848e-05	6.78465680180685e-05	5.34027014530443e-05	3.85778657124225e-05	7.30343048584154e-05	4.508677677708e-05	4.84182629869395e-05	7.7686965325859e-05	4.43167835112507e-05	3.93506174266847e-05	0.0001429722533378	4.90484385236237e-05	5.49021658012751e-05	7.01398175748933e-05	5.75465678676651e-05	5.29225843763934e-05	4.33116900988207e-05	6.29674765349622e-05	0.000118013126173959	7.03712039104029e-05
CACNG4	5.35286109833453e-05	0.000124204476015953	1.98404919777379e-05	5.28409302932738e-05	6.92839806926706e-05	2.10180585733732e-05	4.79836375573094e-05	2.42584315639279e-05	3.87125356230249e-05	3.61795770065136e-05	3.33818492065661e-05	4.80116692937941e-05	3.41797873953127e-05	2.69993424903434e-05	5.4606415586933e-05	3.1440199924267e-05	7.02327471252508e-05	4.97995343599863e-05	3.22468275436131e-05	2.52929875355636e-05	3.35637573741137e-05	3.24892385568614e-05	3.16221081021856e-05	3.18363951880458e-05	4.32719081907513e-05	2.96964650026336e-05	0.00010117677052743	4.7205041741714e-05	4.7205041741714e-05	5.29224513068015e-05	4.62562753966966e-05	3.32958661500627e-05	2.89072413203418e-05	4.8197924606126e-05	2.70222603536606e-05	3.04526953628274e-05	4.7801729392747e-05	3.16933275436276e-05	2.77170063291745e-05	0.00010844910618498	2.86377409337786e-05	3.27491419753887e-05	4.74325552216966e-05	3.31675621041357e-05	3.42741864544885e-05	2.98947458761596e-05	3.71670815866855e-05	0.000101983398189049	4.85045117161362e-05
CACNG5	6.66692443923065e-05	0.000616154345868686	3.04968663850962e-05	4.38370284239946e-05	0.00057438524093198	3.31317643672339e-05	5.45895127578016e-05	3.5475264238812e-05	5.92911233888511e-05	4.83124807256634e-05	4.87717715643989e-05	3.33730428440863e-05	3.58626185590106e-05	3.63829763394691e-05	4.61907144816358e-05	4.21450007595741e-05	0.000558499883679782	4.21299009427352e-05	4.1880278785946e-05	2.75283251943943e-05	4.32608211809746e-05	4.005979541266e-05	3.66340503519543e-05	3.81944301621119e-05	4.96159123863104e-05	3.81942808302223e-05	9.12922271115182e-05	3.3637764831228e-05	3.3637764831228e-05	0.000556429778350284	4.95231217324433e-05	3.97950733933151e-05	3.1166358072446e-05	5.61498926120279e-05	3.71666029387693e-05	4.17436995561758e-05	6.01004631772193e-05	3.77001889624453e-05	3.13957279367964e-05	0.000108438349818823	3.67268409313116e-05	4.37353841997235e-05	0.000552752958841615	4.72113918329976e-05	4.59524973840015e-05	3.15676593198321e-05	4.87137819693036e-05	9.10275051702985e-05	0.000551451380157592
CACNG6	3.39519642556646e-05	7.22104685503315e-05	1.14305520871029e-05	2.37435534604892e-05	4.03164440568331e-05	1.21343259024436e-05	3.15139155593157e-05	1.56760308685325e-05	2.55288570216036e-05	2.4958806840853e-05	1.99946671105874e-05	2.0652288345487e-05	2.27263382886986e-05	1.6089283640662e-05	2.35390381083186e-05	2.1062553822622e-05	3.2484897592094e-05	1.99372115450195e-05	2.00607276104e-05	1.69896147075436e-05	2.30544772376214e-05	2.03772063798838e-05	2.41223639131901e-05	2.10262226541093e-05	2.64771992097385e-05	2.23033663979808e-05	6.13796853807361e-05	2.16541145568956e-05	2.16541145568956e-05	3.29248923740247e-05	2.94856609934814e-05	1.93753801842329e-05	2.04925035975034e-05	2.84177743212537e-05	1.68170750374726e-05	1.94609480354522e-05	2.84541054723442e-05	2.37102224193819e-05	1.80838213920572e-05	6.58459886799855e-05	2.11139021240063e-05	2.23149338107707e-05	2.86369697001533e-05	2.3090808364905e-05	2.29411608532685e-05	2.20941093436874e-05	2.65604125846262e-05	6.03778592961607e-05	2.86794135875877e-05
CACNG7	3.7182542926851e-05	8.79846822595077e-05	1.30703945913343e-05	2.56505036533265e-05	4.85484050837655e-05	1.36115863935675e-05	3.38742362410924e-05	1.78564497516186e-05	2.7654323059971e-05	2.85006561124979e-05	2.25343483174296e-05	2.19639287394908e-05	2.35873668174028e-05	1.81709810721828e-05	2.61902618789935e-05	2.31281504615385e-05	3.91724731003732e-05	2.22832966021677e-05	2.1811640800267e-05	1.80059281987617e-05	2.4657318499424e-05	2.30361129349794e-05	2.52511206522062e-05	2.3439452543689e-05	2.92944657441948e-05	2.29729470720042e-05	7.20926475557893e-05	2.32804383803067e-05	2.32804383803067e-05	3.99252895082739e-05	3.26563703007305e-05	2.17196032614122e-05	2.39744835211543e-05	3.20625681822259e-05	1.83420952755526e-05	2.30693792660141e-05	3.1751266047685e-05	2.6276080456907e-05	1.93548404678407e-05	7.66188201471725e-05	2.18892160584128e-05	2.3773372155955e-05	3.5060157602201e-05	2.43460163870421e-05	2.72127592188385e-05	2.40332546970471e-05	2.85594273448751e-05	7.07761378279349e-05	3.5139234236337e-05
CACNG8	3.89390220451105e-05	8.37984085801611e-05	1.36677278941164e-05	2.8175310707978e-05	4.58512833691114e-05	1.43301812683035e-05	3.53920729943676e-05	1.94904817145085e-05	2.85583738809081e-05	2.83120135186525e-05	2.28244833120057e-05	2.41421130356953e-05	2.62069857166891e-05	1.94972599940647e-05	2.70549611726131e-05	2.51256502451649e-05	3.63261919120586e-05	2.33835079630928e-05	2.32865562867277e-05	2.04504095581841e-05	2.61543493851096e-05	2.59720427469908e-05	2.84555163063941e-05	2.62685748118944e-05	3.01019580375025e-05	2.42417561885743e-05	7.34534236532791e-05	2.59812069356839e-05	2.59812069356839e-05	3.89147266350874e-05	3.55062984306392e-05	2.41329488275814e-05	2.48792898630798e-05	3.32051314629291e-05	1.93028963647434e-05	2.14351983698947e-05	3.20622069497698e-05	2.59556447248407e-05	2.13263074054007e-05	7.68861472435431e-05	2.30511759120156e-05	2.61797115408165e-05	3.24399439378832e-05	2.50114247746412e-05	2.66401292762971e-05	2.85697417046438e-05	3.20024653479367e-05	7.16143298082193e-05	3.30919728238924e-05
CACYBP	0.000153946552961343	0.000126128721633343	0.000307364364189644	0.000598813043929712	0.000138520627423207	0.00021621865526504	0.000260487006567992	0.000545520191635898	0.000118055383680313	0.000234380376739009	9.93773491644236e-05	0.00120414558037196	0.00089279050127481	0.000209413328644207	0.000636546802594055	0.000572893605781511	0.000557970427644447	0.000550438629676896	0.000748804610925509	0.000860412594789735	0.000198007676217352	0.000542025754939111	0.000671523932284349	0.00054630544483862	0.00104197824112048	0.00111806766842134	0.00059639286899517	0.00102823457455687	0.00102823457455687	0.000549557554147245	0.000608784775423544	0.000717936758725992	0.000689218597975568	0.000135268518333893	0.000334737778043919	0.00024229050325698	0.000161856679660553	0.00035427110016716	0.00162892617133237	0.000141554646970815	0.00110471739878918	0.000326827651329104	0.000216945127252235	0.000224595837451368	0.000358829519872807	0.00101982170059328	0.00056498347957806	0.000772303873405061	0.000311401725717529
CAD	0.000242524142660797	0.000216686178806946	0.000858663734616723	0.000828534557115734	0.00022405090423585	0.000981675345617834	0.000621066287977243	0.000653942757089796	0.000223323264672392	0.000333564979948759	0.000188662977395572	0.00142994815260666	0.00119720960376056	0.00097475242880649	0.000871780942651685	0.000701239791591426	0.000710118905455315	0.000687314156349146	0.000924679273256447	0.00169058371032105	0.000561632512703075	0.000654389195250001	0.00107420932727342	0.000661006895518448	0.00117822290420084	0.00143053717767984	0.000713075944759649	0.00120650867248224	0.00120650867248224	0.000677193944542658	0.000720440670927809	0.000877828676355746	0.000811481506889942	0.000207863855306111	0.000905960769535368	0.000339137589505691	0.000248096752188063	0.000610652741237892	0.00185480542301249	0.00023515941763415	0.00153199156105263	0.000900388161152909	0.000997557178066552	0.000601865409217636	0.000328599324255647	0.00117358371101033	0.000695667181902763	0.000936515425271005	0.000881914922146966
CAMK2A	0.000504429483722835	0.00158584259638281	9.43527494333517e-05	0.000172316565115396	0.00079511016923995	0.000120076091749969	0.000537628383808017	0.000109825980188552	0.000343183835734502	0.000308035921818463	0.000172000253109323	0.000104830193636044	0.000310779502408469	0.00014876272360854	0.000211477262997832	0.000139565300499317	0.000606964617533852	0.000157039201018084	0.000131730096812336	9.95621217030682e-05	0.000384066961887318	0.000159188378126104	0.000351632009039185	0.000147249526523393	0.000298297575141369	0.000386292266734516	0.00109154337479009	0.000112665397164557	0.000112665397164557	0.000609113794488007	0.000300810948461268	0.000151353174383698	0.000104417386764646	0.000333245900847811	0.000124092069668652	0.000129168113275745	0.000325561674819855	0.000378408452793703	0.000104465996896695	0.00129516191127911	0.000349118635894595	0.000302959878540492	0.000598688140184782	0.000376382735216283	0.000350556289980087	0.000114814573794669	0.000318433109682227	0.00108370817375354	0.000593640563969799
CAMK2B	0.000563938565156868	0.0012248988079638	0.000126457264790759	0.000198350573725027	0.000439234380896077	0.000129002898693382	0.000678989665200712	0.000137215162097678	0.000365853368464938	0.000362169597958446	0.000177601699378093	0.000116734641526505	0.000403552269462733	0.00017538475240948	0.00030588172802917	0.000146017693826169	0.000213701128713473	0.000175522714601554	0.00014418269635908	0.000115144039667355	0.000479989992838596	0.000170472288748994	0.000448405987466166	0.000145103218657953	0.00034524573721129	0.00050360410443111	0.00112976731728135	0.000118569639380816	0.000118569639380816	0.000208650702853751	0.000344102890694134	0.000168637290978744	0.000142333923156779	0.00037568689592339	0.000135259796908459	0.000174832403881366	0.000376601371249182	0.000531275967678798	0.000112827061395914	0.00134960299389397	0.000449548833411867	0.000322596990835392	0.000213563166738145	0.000480904467947674	0.000402473532008049	0.000113519213364368	0.00033335488754654	0.00112793231948927	0.000197892805735777
CAMK2D	0.000447557150370431	0.00107412923967656	8.49728439760071e-05	0.000201360086451782	0.00029968464880528	0.000114615857254345	0.000509822141631739	0.000100028133948159	0.000313118707049432	0.000314032655746319	0.000141673723409529	0.000157888154700426	0.000355054983727609	0.000136146944480992	0.000232457414463393	0.000148256088578202	0.00016892756733989	0.000145377104603178	0.000154206792522241	0.000145631522884336	0.000371666206536816	0.000144560616610016	0.000378248571034581	0.00014453859772734	0.000274754596705775	0.000408800536420299	0.00105713912383544	0.000151937450955579	0.000151937450955579	0.000168111079143716	0.000282694532482397	0.000150511320148298	0.000149170037875701	0.000276112167361204	0.000133200798711308	0.000146305163564663	0.000279829658200001	0.000414789546697926	0.000149131730373143	0.00122200174198104	0.000370308635669985	0.000300928291180742	0.000159697407156385	0.000375383696839226	0.000229039218410971	0.000151120962856816	0.000315983581301485	0.00106308982629883	0.000153055789182696
CAMK2G	0.00046593202829956	0.00149444337461444	6.97627317110929e-05	0.000214017208940181	0.0007379748985528	0.000290825559984523	0.000394234374447705	8.76664912969454e-05	0.000313231127671733	0.000283184125251249	0.00026538735191586	0.00010594573055006	0.000203394858289919	0.000199750288389875	0.000223652583888269	0.000132622080929047	0.00056681861949116	0.000204304138953576	0.000124401109005133	9.91473002501578e-05	0.000362231587338249	0.000210692359627621	0.000229466316393816	0.000253320194028697	0.000276166831977304	0.000236674878042784	0.00104179145515945	0.000114166702652426	0.000114166702652426	0.000573206841143297	0.000285322981789604	0.000202471387493838	0.000102575078263423	0.00041808825263763	0.000114718321501389	0.000114642235731008	0.000297390139077341	0.000227851182068804	0.000103177802036429	0.00122240050317591	0.000220310166652924	0.000283260210791179	0.000562264769176151	0.00024153347405135	0.000327730396946243	0.000120554923279227	0.000301163970376015	0.00103357048508789	0.000555303080891771
CANT1	1.66419054399358e-05	1.75227566229962e-05	0.000344877215964557	2.56660361722198e-05	1.39963650780968e-05	2.42853403317079e-05	2.09219826687007e-05	2.34714420599304e-05	3.08808262614439e-05	2.9060458160306e-05	3.00106008061878e-05	0.000548513274066239	0.000542453259329247	2.4446210891844e-05	2.52293453727323e-05	3.59719367404297e-05	2.17583745271692e-05	2.30289936483535e-05	0.000554990186669221	0.000549903750874943	2.06057005879359e-05	2.09120380284592e-05	2.6567036473837e-05	2.1416733818039e-05	2.64728610414146e-05	2.7849363770663e-05	2.52594074265e-05	2.94950253658182e-05	2.94950253658182e-05	1.96414188953066e-05	2.17330159132445e-05	0.000539930287509423	3.41515686113322e-05	1.57716800051221e-05	0.000357377711119585	4.27454355857736e-05	3.03268828760457e-05	2.98830174897844e-05	0.000551136163823649	2.01682969920249e-05	3.13068816874755e-05	0.000343692733347224	2.31755917531043e-05	3.51609034803171e-05	3.2102333339875e-05	2.73780697126685e-05	2.22869592502644e-05	0.000544277656281139	0.000341047192680358
CAPN1	0.000120936414895442	0.000994202392699356	8.64231651883506e-05	0.000155677393639424	0.000124828042170724	9.25470163565357e-05	0.000218304666336182	8.7856448012697e-05	0.000118180526377268	0.000102059093132839	0.000116164903236849	0.000123776171934701	0.000206851838852532	0.000110998800080305	0.000179566539390535	0.000116618671042274	0.000117040192387674	0.000112774077961065	0.000128808133170002	0.000127412999559363	0.000208956632184747	0.000111667661137444	0.000209410399830427	0.000110026525322772	0.000153883146539108	0.00025799171886141	0.000988748910595684	0.00011158670996921	0.00011158670996921	0.000115933775678444	0.000119374559769518	0.00012385712333237	0.000100497237986906	0.000118920792027869	0.00011518538838176	0.000106635615982296	0.00012551293781592	0.000213500076512424	0.000157178341893454	0.00099031076500489	0.000243918986591028	0.00011060886553832	0.000115264914376604	0.000215548777963911	0.000232085777406535	0.000110480293166451	0.000112042148194567	0.00100093837270563	0.000114500492840868
CAPN2	5.47260353952564e-05	0.000914859219413575	3.30988904132582e-05	0.000136567892349681	5.24637640333188e-05	4.41217887558992e-05	5.11908310385408e-05	4.11520092000385e-05	5.15618350267004e-05	4.64267596292847e-05	4.96318162197818e-05	0.000553153054628099	0.000556300955648969	4.42707258903902e-05	0.000109214377569639	4.79467727989027e-05	4.55830043614374e-05	4.426953446544e-05	0.000556869614078863	0.000549288734425914	5.18871798802474e-05	5.01615995731943e-05	5.02021364744491e-05	5.18073220573912e-05	5.15786653334368e-05	4.88482964945273e-05	0.000913506428703205	4.42302134265111e-05	4.42302134265111e-05	5.14750695401746e-05	5.11109731528236e-05	0.000559084440665313	4.28116972913909e-05	5.27960166315761e-05	3.989365393663e-05	4.06361915663758e-05	4.89354673126445e-05	4.10700230882356e-05	0.000559512812428728	0.000917121490089415	5.06698286919e-05	4.5684221968694e-05	4.55841957637366e-05	4.80266307162436e-05	4.66872290787496e-05	5.01222785820925e-05	5.3737340737602e-05	0.00142242926868631	4.34219507075134e-05
CAPN7	0.000284223190997902	7.75653381213247e-05	5.51342793037468e-05	9.55116368635733e-05	0.000113012691977754	5.89678035023221e-05	0.000140452880362343	6.78993906803569e-05	0.000231373154119145	0.000242335422390812	6.39599961599659e-05	7.97201624473873e-05	9.52390627826735e-05	6.44941958356436e-05	0.00013245274463187	9.49745774460977e-05	5.75208744893218e-05	5.90865226899155e-05	8.23619434731996e-05	7.97724414654652e-05	7.73537005689062e-05	8.24937417929752e-05	0.000108368281899911	8.47254343594177e-05	0.000111779611537748	7.359556232829e-05	0.00011237726003837	9.23327964330647e-05	9.23327964330647e-05	8.09280937934419e-05	0.000147824614121927	6.98811077872461e-05	0.000105936845566038	0.000116810032832159	8.22094659602375e-05	8.5171407453364e-05	0.000127059175843171	9.98373946117578e-05	6.70823793142961e-05	0.000248775836950496	7.23232794995929e-05	0.000239373480776787	6.29285475589121e-05	8.76028436698421e-05	0.000160029980382663	0.000115740015716236	0.000252138592404032	9.97646260460782e-05	6.81629821998606e-05
CARD11	3.96416423526627e-05	4.33268155226609e-05	1.61062510052171e-05	3.65527080753398e-05	4.16224800674922e-05	3.73184794494214e-05	4.03240770585641e-05	2.1859599461083e-05	3.52734336825214e-05	2.73518702112122e-05	0.000179169677923309	2.16159246105513e-05	2.77199287722687e-05	2.87453523210556e-05	3.23057056703279e-05	3.02638882049298e-05	3.44723362265506e-05	3.16772461263743e-05	2.43978598367258e-05	1.77708526555576e-05	0.000184563346837488	3.41608702631288e-05	3.56575573188705e-05	0.00017887136698395	3.25275616000872e-05	3.23879144162421e-05	3.63364323189788e-05	2.74819530289374e-05	2.74819530289374e-05	3.69559603939519e-05	3.46320969035767e-05	2.82948418597203e-05	2.23423246946297e-05	0.000183537886774167	2.45105397490697e-05	2.26406357659162e-05	3.49304078884919e-05	2.68691972159548e-05	2.1995013506469e-05	4.13459777893787e-05	3.35530220302533e-05	2.92217742277253e-05	3.1540442426188e-05	3.59558683816001e-05	2.76371658031408e-05	2.99655771629054e-05	3.49751226386459e-05	3.0470403966998e-05	3.12026119468498e-05
CARD18	7.9127360875116e-06	1.55684347568922e-05	8.55796411340272e-06	9.80978985415758e-06	1.04680473400791e-05	1.27603391379098e-05	8.5658484413615e-06	1.03206152033916e-05	7.92540637684926e-06	5.84117552752683e-06	1.06721445509771e-05	8.257390114247e-06	7.43201923507272e-06	6.40659642423796e-06	9.71505317415453e-06	8.21652310820521e-06	1.13512045557188e-05	9.47748758071433e-06	7.38690320094236e-06	5.17460599113039e-06	1.14662108322624e-05	9.03907131848083e-06	9.01058938036466e-06	1.11042152043083e-05	7.58085620597089e-06	7.75076386746262e-06	1.33042402549541e-05	9.08701002130662e-06	9.08701002130662e-06	1.09127882926139e-05	8.20385281299689e-06	8.20945141550157e-06	6.13229224880267e-06	1.06594742547278e-05	6.45387201832545e-06	5.70022160663245e-06	7.7717821600953e-06	5.85745896786858e-06	7.19597723908688e-06	1.30131235167049e-05	8.38759277642135e-06	6.59482593213866e-06	8.28031338808679e-06	8.57851873345951e-06	6.28117831976814e-06	8.6485937601148e-06	8.3574770370206e-06	1.24746203422832e-05	9.15013719870087e-06
CARM1	0.000143074718465283	0.000141621377729301	0.000258105091665519	0.000209163503175096	0.000141831841279663	0.000475811907130914	0.000371828954950832	0.000258117516587198	0.00031510835608128	0.000164351233527924	0.000296687486977532	0.000704937410723846	0.00075905191101705	0.000545808280375178	0.000326866672544398	0.000333420734586667	0.000180003928716794	0.000233543707317189	0.000838798961302147	0.00131978104307545	0.000363301142815479	0.000223577055389248	0.000400034390745136	0.000152859284704592	0.00106693221884665	0.0011788476280787	0.000161176632975911	0.000199559184259524	0.000199559184259524	0.000170037277195732	0.000161387096755934	0.000728955281667327	0.000182663611933111	0.00012465384871946	0.000333408309882112	0.000326491814109773	0.000305215299029759	0.000266373585173113	0.00160051588189818	0.000142864254737383	0.00130557951430656	0.000171267728982147	0.000492268501826616	0.000543862593045796	0.000167074888514343	0.000189592532614026	0.000171280154092353	0.000666554859526587	0.000170024852202803
CARS	2.76547784775629e-05	2.93615484916272e-05	5.09028110008729e-05	6.55396011353164e-05	2.77130559776802e-05	4.34961753693145e-05	3.51857540798151e-05	4.34725439284328e-05	3.02197495675752e-05	4.25371583548064e-05	2.6677976398251e-05	0.000581419814194799	0.000575598004973999	0.000110057620521315	0.000197887275406652	4.11594751341387e-05	4.30772746314448e-05	0.000110694554053312	0.000568620566914353	0.00057606810973237	3.358592864759e-05	0.000108212008759123	4.8067427396979e-05	3.69946785456276e-05	3.94097139853766e-05	4.81207371974797e-05	4.02429965102926e-05	5.39587227509195e-05	5.39587227509195e-05	4.0594729232511e-05	3.85945040057215e-05	0.000635673100543859	5.34768839034824e-05	2.41130052664742e-05	4.85897422161018e-05	4.31601816651605e-05	2.82778017889115e-05	4.93062337190335e-05	0.000579752479879693	2.93032710328472e-05	4.88826374373298e-05	4.79667188843222e-05	4.24403410277349e-05	3.77507252051356e-05	0.000169467742809847	5.14761772935458e-05	4.05364518234094e-05	0.000567704088571467	4.80249962917849e-05
CASC5	1.78709793915816e-05	2.31415304314889e-05	3.26536468850303e-05	3.93786341920405e-05	1.4253466554362e-05	3.22940999440543e-05	2.82312506561935e-05	2.93319135278083e-05	1.74129863669093e-05	2.87321136090902e-05	1.30919046914268e-05	5.3895015231728e-05	4.65506688072851e-05	3.33650328670876e-05	3.68953682190432e-05	3.510607440874e-05	3.2746192234966e-05	3.29451991384331e-05	3.4944296607525e-05	5.86709733215173e-05	2.39809282670785e-05	3.2216320860168e-05	4.59950979439148e-05	3.13137450270609e-05	2.22072623385778e-05	3.33906467445396e-05	4.44521312518707e-05	5.4056793129695e-05	5.4056793129695e-05	3.20173139092191e-05	3.55640674297479e-05	3.20545430332579e-05	4.64252016720227e-05	1.3549897720129e-05	3.84278078111761e-05	2.82033613012555e-05	1.73422270960308e-05	3.98447386920202e-05	3.98093318908938e-05	2.67590432196769e-05	3.26382929365344e-05	3.89565600732366e-05	3.31660258579816e-05	2.7773257644479e-05	2.99710883561752e-05	5.3327914743383e-05	3.56348266943777e-05	4.42903534402275e-05	3.53390472796822e-05
CASP1	0.000364443407849402	0.00149345552543419	0.000186057254445383	0.00027496413674756	0.000650168473733084	0.000419782136907799	0.000348025427009686	0.000225058384955976	0.000514957175433554	0.000316003628196295	0.000504301805474592	0.000115680537268703	0.000278480133197476	0.000237623447257529	0.00027362827841012	0.000325696897039875	0.000617497600025225	0.000261036296384918	0.000298865179674463	9.0318597066026e-05	0.000511401346296962	0.000278478181959061	0.000332796438547375	0.000338559048919352	0.000611569474252939	0.000789943696664198	0.00101847018064733	0.000142512254650838	0.000142512254650838	0.000634939485880753	0.000175183129345419	0.000251646464982218	0.000126743349726324	0.000353788037346641	0.000286695766517285	0.00029248610629017	0.000340925885355741	0.000320346560930932	0.000569508768334767	0.00120773045800157	0.000769182783626451	0.000310213288786084	0.000594084750965596	0.000498539194896542	0.000232159652480891	0.000159954140678737	0.000349214418723306	0.00099163846404524	0.000595938355255068
CASP10	9.64272568090342e-05	0.000611768861497307	5.30910034707662e-05	0.000151249231265887	0.000600351868991319	0.000111290458847376	8.843293560058e-05	7.41212188076726e-05	8.70227345140603e-05	6.39624742290829e-05	8.61585302764772e-05	5.12950454548418e-05	5.8865491834723e-05	7.28177240927622e-05	8.0100587234234e-05	8.04656381687614e-05	0.000580267272863729	8.36492616668861e-05	6.19751192368121e-05	4.04555177827928e-05	8.56825945755347e-05	9.52906244638106e-05	7.99897022143349e-05	8.71198193091021e-05	8.6812432219913e-05	7.53491400270766e-05	0.000101287153450869	6.9785564357882e-05	6.9785564357882e-05	0.000591908635436491	8.98701604374848e-05	7.68001055671055e-05	5.74053778665357e-05	9.55630527976611e-05	5.94354227381906e-05	5.64440888729411e-05	8.89088713198745e-05	5.43853190934503e-05	5.98786800083224e-05	0.00010784424987519	7.69319739722201e-05	6.69538082215054e-05	0.000569435735180342	7.90284132198144e-05	6.30938138320576e-05	8.14269271674494e-05	8.79840234320822e-05	8.27966346841904e-05	0.000570878419500221
CASP3	0.000597390998006018	0.00168469807258536	0.000687550681690305	0.000868617182335837	0.000893232369678563	0.000877614249290287	0.000638100776334886	0.000762683336847876	0.00107856280187459	0.000542817536848436	0.00104217337067421	0.000750314812064636	0.000462523886201851	0.000785148781449336	0.00089486430917827	0.0013117161600872	0.00120166396244047	0.000871057551189511	0.000923055020989818	0.00096664445271691	0.000679244116000497	0.000873312086969672	0.000948786904998003	0.000871687696203807	0.000846260622279406	0.000836573191047152	0.00162201005829513	0.00113897594777452	0.00113897594777452	0.00120391849976155	0.000830544355405711	0.000484650949590736	0.000775970894801043	0.000561001567856082	0.00123658350479293	0.000946456569323792	0.00100103002972722	0.000455597333924979	0.00076828561367488	0.00138885670242028	0.00096450317141411	0.000832944471507155	0.00111575519343429	0.0011192725786568	0.000459482742962683	0.00114123048451143	0.000908077125670982	0.00123334892324915	0.00112878584313429
CASP6	5.5036809021152e-05	0.000944571363572535	5.20489143126029e-05	8.99712337754761e-05	7.13237386562503e-05	8.17318151306839e-05	0.000135536539156866	0.000427188941768319	0.000211348004171883	5.74476969869753e-05	0.000207473976105696	7.61254349445055e-05	0.000137950765577112	6.64510723905194e-05	6.46480144752345e-05	0.000596607045827333	8.42732620654541e-05	6.02698475583272e-05	0.000219487106887888	8.01982105411142e-05	0.000135514543671858	0.000436431397693498	0.000524647612656259	0.000440273854694539	5.39522773286187e-05	0.000148763211727173	0.00131354347373007	0.000453245373780417	0.000453245373780417	0.000460434812198721	0.000440295849954788	5.9311459361117e-05	0.000442706738005559	5.11627807733322e-05	0.000221467017989192	0.000209906859486488	0.000207495971798918	0.00014840659846322	6.59434125521458e-05	0.000928284433961259	0.000138304040167868	6.90078554355518e-05	9.04544868057203e-05	0.000291847734230669	5.71617214128431e-05	0.000829406922870196	0.000444147882575109	0.000936423536674457	8.52947850346964e-05
CASP7	0.000329227310344027	0.00105599702089919	0.000118001369318176	0.000226656193561288	0.000211327653584056	0.000145508385502809	0.000253334114658106	0.000137518281961328	0.000443460877474484	0.000300538351564818	0.000286903970141056	0.000148827617353172	0.000214381621285435	0.000130161116725005	0.000137417840377152	0.000311823711174897	0.000181794541874281	0.000132434660942109	0.000292594297018929	0.000148527743464094	0.000221394740258244	0.000154948138812437	0.000246314480396015	0.000165650768867855	0.000166030771134244	0.000222224263742095	0.00104225951120946	0.000168057031480363	0.000168057031480363	0.000204308019548237	0.000197590143665335	0.000135718724673955	0.000168901184780564	0.00017267040315088	0.000292306798272319	0.000290154386143695	0.000318843345231322	0.00023211431169854	0.000139781722857922	0.00117389667903821	0.000214755108286309	0.000302690763626476	0.00017952099720251	0.000367567682415313	0.00022223771085772	0.000190570509463448	0.00032220767639573	0.00102303009791349	0.000184791106942852
CASP8	0.000235970959794695	0.00146982763324469	0.000143939911722066	0.000282893541783319	0.000668249723912862	0.000194009900976037	0.000398428679452638	0.000179173421884798	0.00033337382346589	0.000157758429435976	0.000337355491477018	0.00013936921985348	0.00017813420504411	0.000212275904954574	0.0001646242138365	0.000331184800559582	0.000602971507915298	0.000231928433675409	0.000302050300408802	0.000119043500249691	0.000355765794478152	0.000248373073765458	0.000349595103348446	0.000191119050884848	0.000219841088141272	0.000202101234809369	0.00103535984389985	0.00016850371996643	0.00016850371996643	0.000619416147857367	0.000233781936645425	0.000219238573184829	0.000155569406187076	0.000239952627581246	0.000295951290459424	0.000301805846809571	0.000380018377158645	0.00018666312962211	0.00014187301134179	0.00103754886822688	0.000335654255006307	0.000151903872669702	0.000583318979047414	0.000495831543517694	0.000157953147709298	0.000184948360156872	0.000187137383066864	0.00100622534448678	0.000584182637288514
CASP9	0.000329433690878865	0.00148554802398026	9.37919132346772e-05	0.000162236738883944	0.000674549351343636	0.000830886806613338	0.000307180381905078	0.000109154211056495	0.000288342197528364	0.000262095899230486	0.000393884828365543	0.000104498802814075	0.00011069902786119	9.7284381242188e-05	0.000103756986336287	0.000128056995470587	0.000614698853356772	0.000106992327446047	0.000123257807991581	9.31751526636326e-05	0.000521517135955917	0.000115351746126542	0.000255689302239062	0.000383485241761675	0.00016077568255245	0.000109332347993009	0.000980147158027409	0.000109297990425815	0.000109297990425815	0.000623058273031108	0.000169148488377775	0.000110552558541222	0.000101810696846894	0.000434976321284751	0.000112694697721889	0.000112210283340434	0.00017954807489314	0.000101858441756894	0.000104485415479722	0.00114043235998305	0.0002473164967111	0.00026258031319505	0.000604990908023845	0.00026608888886786	0.000180147906272314	0.00011765740891504	0.000277942611017769	0.000975347971332949	0.000607695975195291
CAST	5.983441854121e-05	0.000925319969803657	3.4332045862024e-05	9.00722527931984e-05	5.62993856797949e-05	4.39473220211764e-05	6.00294719367526e-05	4.93256204727863e-05	0.00020630115242251	4.49402136743374e-05	0.000206710315576439	4.4443001116604e-05	5.41775072594936e-05	4.59578100704315e-05	4.90524355694956e-05	0.000212440692777065	4.65784797794419e-05	4.68022530050997e-05	0.000200630640679669	4.09004922588132e-05	6.05800771387949e-05	6.28041411518544e-05	6.63104540984475e-05	6.65245641716017e-05	5.55965686113057e-05	5.66003487297599e-05	0.000934994544798538	5.62530530365238e-05	5.62530530365238e-05	6.25803679049483e-05	6.59739589644649e-05	5.09940892819559e-05	5.10797539958836e-05	6.02435819293757e-05	0.000197447117990684	0.000191265505671477	0.000206159710649638	4.5802551952983e-05	5.00674989057689e-05	0.000928855003775053	5.59330638031097e-05	5.11218262568705e-05	4.57340368121636e-05	0.000206496205677567	4.52022039005772e-05	7.22549412086768e-05	6.61154007956337e-05	0.000923184491083755	4.75867932706764e-05
CAT	0.000414862290685131	0.00151257700592431	0.000414312907962861	0.000362967185602099	0.000693515078496528	0.000411072687181995	0.00048744199545098	0.0004226983757273	0.000559650630021802	0.000367366271067487	0.000529817257169321	0.000250000144676047	0.000339477955514356	0.000186847395277278	0.000276586051221021	0.000391383972531556	0.000652583775226761	0.000205602877262175	0.000435719787343801	0.000228657198380167	0.000588709472787351	0.000209368371958861	0.000450276187240723	0.000347863108909199	0.000305062006190028	0.000385283144709647	0.00106565755934309	0.000205664329488167	0.000205664329488167	0.000656349270677714	0.000246595632239125	0.000253704187205754	0.000199099613518934	0.000385028917224056	0.000382998504344998	0.000381053761465325	0.00042854978050386	0.000316486560085027	0.000312232012988327	0.00123392421763317	0.000508742561136062	0.000369311014125258	0.000633828293813839	0.000632230335208172	0.000411911511355351	0.000209429824118084	0.000377696482284934	0.00110999337575142	0.000647963801969176
CAV1	0.000697441929230676	0.000296737578947518	0.000206841460667486	0.000505366722492948	0.000520885929315219	0.000456937606004481	0.000619671864574675	0.000231515090904755	0.000647265094263252	0.00215393248888068	0.000929206735091513	0.000184837603897456	0.000205083540801653	0.000473771274254309	0.00038659184809673	0.000410176466029633	0.000253008710977924	0.000484890428009427	0.000402537987502361	0.000172286395905344	0.000875034882224074	0.000489100394369459	0.000356004612618206	0.000715716317934869	0.000533500276690852	0.000292290125000864	0.000236204950755024	0.000192476082582986	0.000192476082582986	0.000257218676932745	0.000460353300319657	0.000481461916223161	0.00191684385967975	0.000979383569818198	0.00038550283569767	0.00213033427598543	0.000673843718072517	0.00193930096248421	0.000262194545675581	0.00047329357944205	0.000429151589092615	0.000409101046080056	0.000241889556918344	0.000569495030877468	0.00219500473789857	0.000196686048377324	0.000433774676927193	0.000228566472071726	0.000232545046536919
CAV2	0.000241623109468534	6.25973982637614e-05	5.04234495329395e-05	0.000111778226830803	7.65803036421905e-05	0.000241344602179461	6.30500238223915e-05	5.49703287156678e-05	0.00024400635588389	0.000219821356734972	0.000227568644674432	3.19748506038081e-05	3.81343966927373e-05	0.000125576781496758	5.27527131559288e-05	5.74150989988082e-05	5.37706982338639e-05	0.000128018697133875	5.71677022628938e-05	2.81685938532202e-05	0.000212644593876864	0.000130269326553068	4.24910480324036e-05	0.000204626422729811	0.000492152809886235	0.000476401257315731	4.10489473832747e-05	3.22222474142289e-05	3.22222474142289e-05	5.6021327913309e-05	5.50318528271293e-05	0.000130021929920207	3.32301000603178e-05	0.000225185398751624	5.28682198106489e-05	5.61723220368963e-05	7.79740747378265e-05	3.80375234405993e-05	0.000471346436443414	0.00022764020393191	0.000479612004739566	0.000216517254760679	5.13287827273694e-05	6.54332700717485e-05	0.000138027703732488	3.44728770159889e-05	0.00022106413386404	4.08015505910323e-05	5.14744487061564e-05
CAV3	0.000270781972802162	0.000104715801455018	4.14266999702824e-05	0.000109614454015628	0.000129066358806077	4.27000519107337e-05	9.84176035866079e-05	4.23403895110122e-05	0.000228440568876276	0.000211184210302583	6.50738128555391e-05	3.99501016793677e-05	4.54104699071748e-05	0.000103076170212691	0.000119876078098965	4.90466607955813e-05	6.97257521801853e-05	0.000105732938946913	5.69493044245119e-05	3.77314593628052e-05	5.52131894044433e-05	0.00010584197959542	3.91860373418358e-05	4.81836506087385e-05	0.00010529988236092	5.20254712777572e-05	6.70375072593564e-05	3.20474579969101e-05	3.20474579969101e-05	6.98347926502096e-05	9.13880648075667e-05	0.000113744623366515	3.179030224709e-05	0.000107415216717101	4.81329713033734e-05	4.8680464439973e-05	0.000108278226798293	3.77474573422136e-05	5.39709597416356e-05	0.000246431415143675	5.30978548541455e-05	0.000210636717386207	6.70689833135596e-05	5.6076199481098e-05	0.000128151623071376	3.21564986029166e-05	0.000211550406413751	7.49401508556538e-05	6.8921103286212e-05
CBFA2T3	3.44843850700935e-05	3.55964255454297e-05	1.92779776307164e-05	4.14111142277574e-05	3.5351764218409e-05	3.48685639923038e-05	0.000333474045386117	2.34257348873421e-05	3.65900866539897e-05	2.58470233998245e-05	3.65650154276938e-05	4.22257855750538e-05	0.000300306214825855	0.000105826808019178	0.000193758114227515	3.7215347535022e-05	4.15205218215291e-05	0.00011146689919007	3.81627295843292e-05	3.62806706986752e-05	0.000332560986668783	0.000105035415073281	0.000333211319212385	3.41965873672545e-05	3.34516979734325e-05	0.000381018067518605	3.53543073411894e-05	4.12784035952995e-05	4.12784035952995e-05	3.50890376950541e-05	3.51096460301709e-05	0.000105982797041968	2.64722843428365e-05	3.44593138837223e-05	3.30675902864317e-05	2.88407124151641e-05	3.74780741402166e-05	0.000374301380599807	3.41363534824198e-05	3.47290463605369e-05	0.000331553371099727	3.00739012255853e-05	3.58804305703629e-05	0.000335579746776623	2.52709087168405e-05	3.48469194923036e-05	3.42216584898629e-05	3.63016893492578e-05	3.09412803615201e-05
CBFB	0.000103897014451218	9.68515382909386e-05	0.000366043329496983	0.000630461137181777	8.14393654276028e-05	0.000730804718925505	0.000206659939541455	0.000523190284907489	0.000124256536209674	0.000196621541219464	0.000111222975912804	0.00116680237648506	0.000858917097814841	0.000186104168546494	0.00057213221600565	0.000574331621120582	0.000550975284722598	0.000556920791897962	0.000717625978422535	0.000795104125762993	0.0002025242404209	0.000546357819372724	0.000665632885391031	0.000549836400747334	0.000106512288268837	0.000231049335594899	0.000569384272606032	0.00102350801751414	0.00102350801751414	0.000540412310976968	0.000553972099147195	0.000689652176256839	0.000646696625828237	9.08634542794165e-05	0.000417184664884662	0.000208083201427218	0.000115358674964339	0.000312260727365421	0.000708779591427024	0.000119309187457651	0.000218173074619166	0.000405723004588168	0.000180158660850654	0.00022701946140879	0.000195112864521775	0.00101294504417731	0.000562869960949388	0.000712678629228274	0.000383265355629364
CBLB	0.00064740308266247	0.000110867049034843	5.36187341758679e-05	0.000359197286336582	0.00046154735766864	9.81892073224935e-05	0.000470242357484937	7.77957863585263e-05	0.000303445786173514	0.000277270213609517	0.000130886432638537	6.82088405144651e-05	8.93727900497464e-05	0.000401077145158515	0.000414583666460974	0.00011533571651718	9.27452196281316e-05	0.000398927251658158	9.30536828113943e-05	6.39228806510932e-05	0.000131884975804217	0.000413821291719411	0.000116334259558328	0.000120935630458176	0.000452196245334163	0.000109221561955094	0.000108612703515305	9.04908740338841e-05	9.04908740338841e-05	0.000107639259898938	0.00045929301219773	0.000391539258483049	8.91601439537317e-05	0.000474843728027613	9.11586642861138e-05	9.91109461285644e-05	0.000469243813929664	0.000100093558396713	7.60061140483507e-05	0.000296722772996303	0.000109237493119337	0.000269317931993559	9.48951131557219e-05	0.000126285061769339	0.000325611588491821	0.000105384914375021	0.000293494984471884	8.63306697173924e-05	8.3462207649061e-05
CBLC	0.000326027653299064	4.36909816944873e-05	2.19095444162056e-05	9.22985231450387e-05	0.00015825780249768	2.57840205120387e-05	0.000147370550560482	2.61913818930951e-05	0.000210985585313128	0.000195346414794961	4.03135004602115e-05	1.58932734257415e-05	1.8175571190358e-05	0.000262325646589355	0.000260997587495368	3.11622276568654e-05	2.99052388895001e-05	0.000261545965398894	2.92037686947153e-05	1.48749940266148e-05	3.02924068433012e-05	0.000263669112271742	2.11411340516974e-05	2.91261521592499e-05	0.00014659702805792	2.06835417841187e-05	3.16374752195621e-05	1.78517323555481e-05	1.78517323555481e-05	3.20283857860609e-05	0.00014620429602718	0.000261710652958301	1.55230571001203e-05	0.000155355568664661	2.68803901557452e-05	2.67104054232617e-05	0.000157391644098991	1.58389873152573e-05	1.8409152610212e-05	0.000211460832671464	2.15338662867628e-05	0.000195516399519037	3.06849203989694e-05	3.23284824037384e-05	0.000242159792046232	1.99748793123911e-05	0.000199798237121886	2.96790162100784e-05	2.77465483558826e-05
CCAR1	9.70481562621021e-05	4.90984468345857e-05	6.74512881469391e-05	0.000137852890872704	8.53602349906796e-05	7.69994955552681e-05	0.000188012296847644	0.000443967075370991	6.29409677309738e-05	0.000122076735181343	5.41114421901977e-05	0.000122310457318258	0.000172526794769617	7.99859547286691e-05	0.000237055909393703	0.000470092458460648	8.40986621398449e-05	8.39464816920495e-05	8.94648417362917e-05	0.000112513795948971	0.000140117102207769	0.000453293876229495	0.000556098118897853	0.000456304451947578	9.95223531232754e-05	0.000167127921086691	0.000467937858287599	0.000502938073619206	0.000502938073619206	0.000453446056180419	0.000504199646672026	7.26662594272989e-05	0.000529228226107934	8.82186305940866e-05	9.35766716337571e-05	0.000127035215894488	0.000102006636814817	0.000228747972288822	8.69805581129942e-05	6.07863681454707e-05	0.000151420824629995	8.86181911321957e-05	8.01381351520718e-05	0.000153905108356994	0.000118920003961431	0.000872285469350941	0.000465133978163218	8.7310242207766e-05	7.69302698810475e-05
CCDC6	0.000216087033287214	8.98687632320595e-05	5.2796748958196e-05	0.0001125562651823	0.000200624078977558	6.05262737841677e-05	0.000393647585525369	6.88322529993378e-05	8.33123344937548e-05	9.7728892452229e-05	7.17269960794514e-05	8.93743557020186e-05	0.000127603485694604	0.000140144304300803	0.000225616210269709	9.71526564423625e-05	7.29798270794966e-05	0.000142905846889664	8.42439091290213e-05	8.53652986414735e-05	0.000254466312241016	0.000156794486447717	0.00027989197264729	9.07460819441598e-05	0.000202045508751821	0.000124609016132052	0.00011917203898225	0.000102283103022352	0.000102283103022352	8.68684665149279e-05	0.000229927354797513	0.000143885739105556	0.000111569214127244	0.000204501694537606	8.11171523171665e-05	9.25501282698977e-05	0.00021090826885855	0.00014788833450034	7.53811488413523e-05	0.000105331717333177	0.000252010126298149	8.62959164004248e-05	7.02182844954015e-05	0.000260872886747937	9.44396587235018e-05	0.000116171742355926	0.0001023314205542	0.00010626329173701	7.08329623366777e-05
CCL1	7.63997230050815e-05	9.25480937831617e-05	6.57871268987371e-05	4.49386503458425e-05	8.87865972595299e-05	8.35667004865786e-05	5.4744234081879e-05	6.80706939400654e-05	7.88254240933887e-05	5.05955224734972e-05	7.5493104115177e-05	2.34515685144778e-05	2.7678705192463e-05	4.88299233997229e-05	5.2562427607147e-05	4.82838581091862e-05	7.00529473250844e-05	5.82409660419253e-05	4.46109194163473e-05	1.3691598936283e-05	5.79858536372134e-05	5.3006989447071e-05	3.07766076467042e-05	4.9099776586116e-05	6.20062068852865e-05	4.67810158195764e-05	4.96196535895461e-05	2.71245071603501e-05	2.71245071603501e-05	6.4818970800926e-05	4.5858157018808e-05	4.93340507227938e-05	2.00539564742621e-05	7.30674030509723e-05	4.60002909939053e-05	4.64472840269071e-05	7.22514845564135e-05	2.87963917411852e-05	3.43656418756693e-05	8.01612195857739e-05	4.69246576709331e-05	5.01485295263027e-05	6.0641904758331e-05	5.71699352055456e-05	4.30121290347248e-05	2.18905305763718e-05	5.24320965787782e-05	4.5946714833512e-05	6.2535403729113e-05
CCL11	0.000353731292532896	0.000569256377752088	0.000133520061589336	0.000123568303164272	0.000643253611198447	0.000335966568820827	0.000159947653064536	0.000139620441829713	0.000301338984234727	0.000259533872568616	0.000280898170089265	4.80864586025142e-05	5.78048765460252e-05	0.000174394469012969	0.000185559967593149	9.31856000265388e-05	0.000550310443880247	0.000179304574655972	8.86373170526372e-05	4.20451535622307e-05	0.000254517627920042	0.000179105146800726	6.68050580946525e-05	0.000240147883270042	0.000189087864898342	0.000107475549437749	7.15806749282568e-05	5.26347414555041e-05	5.26347414555041e-05	0.000550111016246895	0.000145577908622984	0.000174556863597999	5.13804884994333e-05	0.000333290478624384	8.70852199361048e-05	9.21307749057999e-05	0.000186328195049525	6.29107682921442e-05	9.13969867927053e-05	0.000279734058945971	0.00011031501414218	0.000254488317220286	0.000545400338313636	0.000107555344585431	0.000172957561258477	5.24353136321004e-05	0.000260588697408125	6.70323921328939e-05	0.000544010635109425
CCL13	6.18625571456903e-05	6.60400535883297e-05	6.39641223027688e-05	3.47114746319274e-05	7.80216430794167e-05	0.000261801314014425	4.2801551903796e-05	6.67189612292135e-05	6.29025545448229e-05	4.31858229561754e-05	0.000192882961712385	1.43272515810039e-05	1.84345120673582e-05	0.000117142533365974	0.00013298013760064	3.56533044741979e-05	5.96024792207143e-05	0.00012106284090232	3.37864128049552e-05	9.55785978330386e-06	0.000179593139294391	0.000119043934985438	2.23634821934299e-05	0.000171404894449722	0.0004729880494926	0.00045980798507129	2.26317176349772e-05	1.61941432263146e-05	1.61941432263146e-05	5.75835732793828e-05	3.46133070532858e-05	0.000117177043202301	1.59365728740412e-05	0.000191842964125594	3.28984655452904e-05	3.74146400137663e-05	5.60913741928616e-05	2.31945782983796e-05	0.000450683088660574	4.98809677825218e-05	0.000460738225158392	3.86696485504002e-05	5.56821718075781e-05	4.38415492882256e-05	3.70620631742569e-05	1.41752373680402e-05	4.14244874930661e-05	2.07648259872494e-05	5.48287343656431e-05
CCL14	6.39823708920509e-06	4.78001026220466e-06	5.89464015173391e-06	3.99350125269982e-06	6.17396313552958e-06	6.05747210690229e-06	4.93090699384683e-06	6.0200154520879e-06	5.04078936107126e-06	3.29316945072093e-06	5.60052208292609e-06	1.29318834848058e-06	1.69819621275187e-06	5.05016357311501e-06	4.11540735113367e-06	3.07477670411323e-06	3.20864135749237e-06	4.8133923344741e-06	2.90106239799499e-06	1.06482342844384e-06	4.50907816625431e-06	4.83113991162684e-06	1.98333278527757e-06	4.01039560812924e-06	7.22780386575294e-06	4.76910842314169e-06	3.03827155719732e-06	1.4669026529024e-06	1.4669026529024e-06	3.22638893072203e-06	4.4322244279471e-06	4.65742560009963e-06	1.32715679199769e-06	6.95796980917832e-06	2.94940139958714e-06	2.91728327382496e-06	6.02235090500558e-06	1.81603555482218e-06	4.10651535432297e-06	5.00428421282633e-06	4.77891222673923e-06	3.32528758579972e-06	3.44541259512287e-06	3.5734592666101e-06	2.96331767895259e-06	1.48465022350359e-06	3.45066288777156e-06	2.86455724786276e-06	3.10101362919932e-06
CCL15	1.12708862307227e-06	1.04868950083522e-06	1.20720477892681e-06	8.5546801422822e-07	1.41932348522388e-06	2.15539324775541e-06	9.25621845923615e-07	1.28484571952286e-06	8.78577022627244e-07	6.27594423497576e-07	1.72135655622955e-06	2.78939882098218e-07	3.6787691004193e-07	1.16855299272234e-06	1.06309704994285e-06	5.47818329175832e-07	9.57533870380222e-07	1.23923201300807e-06	4.92217896361316e-07	2.08320517623134e-07	1.63923055632297e-06	1.24109210805147e-06	4.65692326657241e-07	1.50993863635786e-06	1.93391855382162e-06	1.57783492923044e-06	4.25695944714953e-07	3.3454031461712e-07	3.3454031461712e-07	9.59393964470493e-07	7.96329928243097e-07	1.18549167354193e-06	2.96835729583534e-07	1.9698681576105e-06	4.70177388011538e-07	5.08253649781223e-07	1.00774784704901e-06	4.00681623684828e-07	1.41838860308193e-06	7.56454639769942e-07	1.60328095235332e-06	5.89518162714941e-07	8.86854849140523e-07	6.77110246669531e-07	5.58846397915421e-07	3.3640040888607e-07	6.6715910438533e-07	3.7009551147859e-07	8.81753024469408e-07
CCL16	3.1568139931401e-05	3.18015006524358e-05	7.36313716747599e-05	1.61930050008391e-05	3.86941326359116e-05	4.13212768508206e-05	2.02189529662911e-05	7.49627351184414e-05	3.27437832650118e-05	2.19610470808492e-05	3.63630919386534e-05	6.22796330425894e-06	8.46497669915684e-06	2.14190828149351e-05	1.86327119029029e-05	1.72459562882715e-05	2.97163684171707e-05	2.27427485129172e-05	1.63813709173081e-05	4.78122237243005e-06	3.03477260487405e-05	2.27321502035742e-05	1.12305903993128e-05	2.61990859712258e-05	2.90307643829722e-05	2.27441097320384e-05	9.17768093003101e-06	7.09254867548958e-06	7.09254867548958e-06	2.97057700575825e-05	1.60703129423054e-05	2.18675648432481e-05	6.46322011875499e-06	3.51874485350989e-05	1.59145929103473e-05	1.66272260448752e-05	2.62343188727553e-05	9.16492805320586e-06	1.91778164632878e-05	2.46755079234222e-05	2.41910418620516e-05	2.12484139275755e-05	2.83927027023302e-05	2.13945963450345e-05	1.7421551697339e-05	7.08195035506417e-06	2.25797773391426e-05	8.313095563902e-06	2.83744066781869e-05
CCL17	6.69973103468793e-05	8.18022179304234e-05	5.73643124976174e-05	4.48047198335175e-05	9.08913945771393e-05	0.000276355980246647	5.01932133574057e-05	6.3019130972225e-05	6.00652246889913e-05	4.25193256439459e-05	0.000190421256704018	2.22837367367168e-05	2.31555909484612e-05	4.887344142891e-05	5.17550041803152e-05	3.63174072440449e-05	7.46623745429686e-05	5.9468886936518e-05	3.15806709781435e-05	1.14467325300356e-05	0.000182702397756518	5.41032421388772e-05	2.85985484759318e-05	0.000175758677473107	6.43704784284376e-05	4.87090974014053e-05	3.41603163557961e-05	2.70204730507775e-05	2.70204730507775e-05	6.92967297694397e-05	4.32494929267945e-05	4.93665058450917e-05	1.87715082654069e-05	0.00019735334237386	3.06625888741849e-05	3.34340873680981e-05	5.79120720582108e-05	2.4704792072043e-05	3.80390773113367e-05	5.7908133774488e-05	4.97195339391389e-05	3.974782709959e-05	6.40669291605293e-05	4.32611275877165e-05	3.78211733405662e-05	2.16548281214289e-05	4.54026455145274e-05	2.94235800878449e-05	6.36419113082002e-05
CCL18	3.07545275645851e-05	2.82014559423215e-05	2.61699787504048e-05	2.22592592672675e-05	3.62569033603558e-05	3.84974352322659e-05	2.2829343146298e-05	2.73575870001011e-05	2.8702646414975e-05	1.98932454433183e-05	3.69623857380308e-05	9.46700974140853e-06	1.20242950126261e-05	0.000101343608272677	0.000119062377905109	1.78531537043058e-05	2.65023222868484e-05	0.00010220339418462	1.7169709648218e-05	8.9286067624301e-06	3.27971804248975e-05	0.000102816580288162	1.36879483571656e-05	2.9872872137299e-05	0.000452574154772847	0.000445721036730087	1.18495874389614e-05	1.01504538036613e-05	1.01504538036613e-05	2.71155085488115e-05	1.99050348367385e-05	0.000102133136203831	9.04375271830107e-06	3.90142669277723e-05	1.66655454752923e-05	1.61332663948998e-05	2.69945484979769e-05	1.13320289410124e-05	0.000442749316077032	2.2699080184283e-05	0.000446357068868458	2.04255245260612e-05	2.56425365962122e-05	2.0777462014359e-05	1.70943672118527e-05	1.07636400260294e-05	2.16131327523772e-05	1.11661434017852e-05	2.59279002973678e-05
CCL19	0.000131626143761788	0.000126895678144592	0.000158772295581695	9.73909486141841e-05	0.000153140541707385	0.000709612192661976	0.000102555179714382	0.0001674622862333	0.000126947375870417	9.41929173268965e-05	0.000143603058917998	4.00004012663362e-05	5.38004735092473e-05	0.000103585276346279	0.000104040374788076	7.92445665033362e-05	0.000116640761415439	0.000113929845910733	7.1821413480218e-05	3.03758822763981e-05	0.00012806232963759	0.000111578284009085	6.37038373691195e-05	0.000109430484487049	0.000129901269389389	0.000107221233215877	5.76784708484761e-05	4.74235541515138e-05	4.74235541515138e-05	0.000114289199274364	8.39233344580285e-05	0.000104155131123766	4.64901079911321e-05	0.000148281826866761	7.05545759514666e-05	8.06626821821697e-05	0.000118095908909379	6.26614141696091e-05	8.36267742515697e-05	0.000105381280152821	0.000109681772195549	8.40848111273973e-05	0.000106296191889442	9.78764116848984e-05	8.80334331678108e-05	4.50719922535274e-05	9.27748015406182e-05	5.0255317952215e-05	0.000105599208978206
CCL2	0.000577484981328863	0.000655686894016879	0.000300785442971302	0.000342879869179929	0.00084306723657102	0.000504612152084714	0.000377050089315688	0.000320089456460043	0.000445091669558686	0.00037041105259622	0.00048286179110466	0.000125685551460531	0.000150799066810993	0.000443134513149326	0.0003781039557452	0.000214580692735655	0.000638942212092545	0.000459808577969999	0.000197417264573049	0.000107640445365105	0.000443457885642808	0.000462060300268705	0.000175176787613203	0.000413381800963718	0.000856116645238904	0.000680253127267545	0.000159593662710859	0.000142848979773031	0.000142848979773031	0.000641193933898276	0.000346974004174614	0.000444896871690097	0.000139900075864658	0.000615255102319187	0.000195276679637398	0.000209380066306	0.000416453994441187	0.000165909859674425	0.000637079914347697	0.000390104639149089	0.000684319428156815	0.00035630766571551	0.000622268146066466	0.000244656777432286	0.000281574287603	0.00014510070247847	0.000375611679480028	0.000142430234395001	0.000621889920657897
CCL20	0.000300404872120358	0.00012227699718313	0.000177563517610052	8.69491856828457e-05	0.00014226093049883	0.000360128369720369	0.000102549509392627	0.000195023514252203	0.000300515327027469	0.000262082271993927	0.000289114583580771	4.77188864957371e-05	5.68315227847827e-05	9.67830878289637e-05	9.41911926556136e-05	8.96066324086446e-05	0.000112018418522289	0.000111392046013161	7.80718531313289e-05	3.20178720678111e-05	0.000273710077735743	0.000113287175497693	7.42021267461854e-05	0.000260656746426972	0.000131001877817872	0.000111124708308707	6.95122443735333e-05	5.92536658451772e-05	5.92536658451772e-05	0.000113913547792401	8.94961778254214e-05	0.000101752396116	5.117357747874e-05	0.000289004128625253	7.21466353455384e-05	7.96314146454332e-05	0.000117954014921808	5.96437904902845e-05	9.11197159006934e-05	0.000280420938854357	0.00011570782657755	0.000254597492485507	9.74094602706423e-05	0.000102659963851138	0.00017354850265117	6.11487951075069e-05	0.000272057489408433	5.79774652146364e-05	9.64535507541245e-05
CCL21	0.00021314075557505	8.8342019700413e-05	0.000125753391334981	8.42504565548633e-05	0.000229328807107501	0.000655922823678228	0.000192322840210015	0.000131113423381611	8.44203225193618e-05	6.02669564978336e-05	9.4550189803387e-05	2.52376910741137e-05	3.48678404458359e-05	0.000240426276205168	0.000135876687880893	5.11725693222143e-05	7.82460968774882e-05	0.000246037809613108	4.75999680265549e-05	1.95767875127603e-05	8.42052721835208e-05	0.000245625331018756	4.08276516853448e-05	7.17754342978815e-05	0.000209363771438925	6.8626070486916e-05	3.89062151414496e-05	2.88102923321403e-05	2.88102923321403e-05	7.78336182575714e-05	0.000179893002320122	0.000242052729883119	2.701920335733e-05	0.000223270622893279	4.58125372385504e-05	4.97939589568793e-05	0.000202667757922807	3.77766911919872e-05	5.42959813489201e-05	7.21539684212626e-05	7.02984204701748e-05	5.62855348107885e-05	7.26345633384651e-05	6.36024072038406e-05	5.39941459338586e-05	2.83978137175884e-05	6.16455669340743e-05	3.53336138938632e-05	7.24735860362735e-05
CCL22	7.89395590259382e-05	0.000100825970500075	7.29158777279817e-05	5.239644211393e-05	0.000120413407948437	0.000650722063124265	5.78680503948795e-05	7.70162848361781e-05	7.28673497269519e-05	5.3290778415119e-05	7.89465781954634e-05	2.33663970982032e-05	2.9372171951247e-05	0.000132763664757179	0.000146825970448328	4.51024371502414e-05	9.75539491350288e-05	0.000135685895734044	4.01536467513557e-05	1.95923726705553e-05	7.03046338897093e-05	0.000137137797435615	3.64604929441818e-05	6.36112299609902e-05	7.48363881749851e-05	5.88333201922993e-05	3.15872090749521e-05	2.83151875768371e-05	2.83151875768371e-05	9.90058505254449e-05	5.1174646457424e-05	0.000132189006942367	2.55258658210518e-05	8.50187875075932e-05	4.10020300886937e-05	4.08612139511817e-05	6.65099946653264e-05	3.09303553131906e-05	4.848004028054e-05	5.93521216202586e-05	6.01222346132267e-05	5.34315944327822e-05	9.46317180869924e-05	5.17958411161832e-05	4.67304704260835e-05	2.97670890033108e-05	5.75320016186973e-05	2.66384186488244e-05	9.49054434980136e-05
CCL23	3.91826211431066e-05	3.98894106655289e-05	8.41238396702803e-05	2.02819990482295e-05	4.84793730760996e-05	4.93189493303847e-05	2.5458982175023e-05	8.57424914881369e-05	4.35277563592681e-05	2.67479773025459e-05	5.01895280643726e-05	7.590214006066e-06	1.03498199337549e-05	2.68790387258074e-05	2.47655717062481e-05	2.46968116154077e-05	3.66930422535703e-05	2.84256064517142e-05	2.37216800504016e-05	5.91038929283434e-06	3.91634539827654e-05	2.84236925577203e-05	1.36707375241026e-05	3.40561481948874e-05	4.05953254065243e-05	3.2128065312622e-05	1.17617139780648e-05	8.5653455833459e-06	8.5653455833459e-06	3.66911284620027e-05	2.03516764204844e-05	2.74485609779241e-05	7.91703255917118e-06	4.58443929099543e-05	2.30781599482835e-05	2.40504124687779e-05	3.64850563211754e-05	1.12380171364631e-05	2.78319491968988e-05	3.05926587263778e-05	3.39143865602074e-05	2.5775724784413e-05	3.5146474581681e-05	2.98041174385731e-05	2.01618616359348e-05	8.56343173467745e-06	2.73943764824935e-05	1.07865824136743e-05	3.50724767504106e-05
CCL24	1.96182298281206e-05	1.94967171421621e-05	1.69812367932511e-05	1.0631797177747e-05	2.41825033161361e-05	2.59626785335887e-05	1.1936109849143e-05	1.79065285298382e-05	1.88799890465057e-05	1.31939784377633e-05	2.025321140778e-05	3.61342252921819e-06	4.85925279343902e-06	1.45077049651113e-05	1.24628058648882e-05	9.55231725567025e-06	1.81804351969079e-05	1.5311923230047e-05	8.8772498651084e-06	2.7474952166773e-06	1.66436983481147e-05	1.53206856920657e-05	5.94280420525396e-06	1.49981465200864e-05	1.76375092285403e-05	1.31040920759862e-05	5.60477185345257e-06	4.2884899237981e-06	4.2884899237981e-06	1.81891976846941e-05	1.02905580287472e-05	1.46456182935688e-05	3.86630663719031e-06	2.09914521831549e-05	8.62702552504134e-06	9.12137151553404e-06	1.55456229164118e-05	5.32619512794587e-06	1.09691361746953e-05	1.49324436313822e-05	1.32897554073657e-05	1.26996324242258e-05	1.73762169376991e-05	1.11978690895323e-05	9.90997306299374e-06	4.29725238210615e-06	1.36249241739522e-05	4.92970446304325e-06	1.72639059339594e-05
CCL25	6.2808545027194e-05	6.81345195748099e-05	9.97844927617641e-05	3.15005635895168e-05	7.1823601092923e-05	6.87372901781472e-05	4.23225335561752e-05	0.000102421819097145	6.18385486295581e-05	4.05938600380783e-05	6.43918811805267e-05	1.45446636332425e-05	1.89602320820141e-05	4.35782811046493e-05	3.87723599559874e-05	3.44509905144055e-05	5.25324455447836e-05	4.60720264658224e-05	3.2865822847724e-05	1.04835150500591e-05	5.2108585104133e-05	4.52083430691302e-05	2.21676946191353e-05	4.52070385561676e-05	5.54470520511476e-05	4.02132802020154e-05	3.17319052622122e-05	1.6129831330528e-05	1.6129831330528e-05	5.16687622574354e-05	3.54209869537348e-05	4.36231753622108e-05	1.32063019257911e-05	6.53618775481464e-05	3.18136642958921e-05	3.23911445353626e-05	5.46058295349616e-05	1.81273691118587e-05	3.37070453230562e-05	5.91194633299348e-05	4.21937596831287e-05	4.00163798604279e-05	5.0038700317496e-05	4.13525371997755e-05	3.31198293945937e-05	1.52661479507851e-05	4.26537060832391e-05	3.01467375429525e-05	4.9031435914241e-05
CCL26	1.91421034956143e-05	1.906183070053e-05	2.10447195234524e-05	1.1190500835687e-05	2.3458510332981e-05	2.39455468182656e-05	1.18465453417603e-05	2.19760613083634e-05	1.8923746993942e-05	1.29567676273695e-05	1.97301741225162e-05	4.27971360157715e-06	5.53177246198883e-06	1.3494822016159e-05	1.2147162070689e-05	9.82600744824611e-06	1.83348210689e-05	1.48702585263898e-05	9.18504636683513e-06	2.83947211462764e-06	1.60540640380018e-05	1.42972998003212e-05	6.14989736584567e-06	1.42518826594186e-05	1.77725419908142e-05	1.37278599845681e-05	5.64768435087703e-06	4.92067469674653e-06	4.92067469674653e-06	1.77618623473634e-05	1.0044363957839e-05	1.36563387167133e-05	3.85902810041785e-06	1.99485306339835e-05	8.89466567824875e-06	9.33731957428031e-06	1.55226554236866e-05	5.51099408635131e-06	1.14349329127095e-05	1.47454238958425e-05	1.38780753777711e-05	1.25141137418751e-05	1.69593845572154e-05	1.16281888391616e-05	1.03830349767543e-05	4.34771598491436e-06	1.34454555101877e-05	5.00672325988741e-06	1.68305205714158e-05
CCL27	6.44904823186867e-05	8.45384683287494e-05	0.000110454766271009	3.33987323913099e-05	9.29905240084533e-05	7.4965313582231e-05	4.354463644805e-05	0.000109243307609734	6.56710626743535e-05	4.38270809544694e-05	7.01701905702441e-05	1.49849237016063e-05	2.02393673949972e-05	4.42529752667708e-05	4.13405476926474e-05	3.66605693156919e-05	7.46950083243834e-05	4.66659488841117e-05	3.44610196955535e-05	1.27641625428835e-05	5.82144772542673e-05	4.61216840084902e-05	2.47048560107375e-05	5.01498297495066e-05	5.75329358211483e-05	4.49727229021516e-05	2.70279332692037e-05	1.71844733532142e-05	1.71844733532142e-05	7.41507434997725e-05	3.54799889580338e-05	4.39221343460405e-05	1.48165876668536e-05	6.8989610178567e-05	3.78720280285235e-05	3.48369484593824e-05	5.55003497561595e-05	2.1096155209192e-05	3.64936056708076e-05	5.60384265963546e-05	4.67578028000744e-05	4.68621604860769e-05	7.22820348307117e-05	4.47252168583176e-05	3.75767800747271e-05	1.66402085133587e-05	4.56507017534765e-05	2.48283836205403e-05	7.53622022475308e-05
CCL28	3.95781839800678e-05	3.88489168764925e-05	8.10173412838701e-05	1.91745074625752e-05	4.66702062316962e-05	5.04750304950978e-05	2.35007126346746e-05	8.25921867780739e-05	4.19074022804387e-05	2.79447937114111e-05	4.55151694583652e-05	9.79604783144424e-06	1.22802995058523e-05	2.4280798506927e-05	2.22829996778832e-05	2.14293009472437e-05	3.582714034663e-05	2.57343519978284e-05	2.29683319934591e-05	8.18751723112888e-06	3.67991517540401e-05	2.57899883526122e-05	1.2713283158882e-05	3.23985217448646e-05	3.67903205663097e-05	2.891088165845e-05	1.12787933606962e-05	8.25701679568881e-06	8.25701679568881e-06	3.58827767431584e-05	1.91000826705095e-05	2.73290194041878e-05	7.46669232475047e-06	4.31859512327175e-05	1.98544554441475e-05	2.05833401007521e-05	3.22167304150794e-05	1.03746829604973e-05	2.75419220625652e-05	3.17568946999262e-05	3.04035210201988e-05	2.7215909053283e-05	3.43735868734169e-05	2.58299309384118e-05	2.14076780606694e-05	8.31265319392555e-06	2.87907545469671e-05	1.28178243823945e-05	3.43079312405588e-05
CCL3	2.75410763381809e-05	2.99607792678784e-05	2.50107113483278e-05	2.54986736751e-05	3.57404325279783e-05	0.000217569139960564	2.85376403899197e-05	2.81048627656261e-05	3.25705106039324e-05	1.86113636951865e-05	0.000158966815381264	1.31985579625522e-05	1.80068779107324e-05	2.39799909576748e-05	2.79137335736552e-05	2.43011022620315e-05	3.26496791651209e-05	2.88787382223481e-05	2.13187455451708e-05	8.38849196744626e-06	0.000157193296994947	2.5959435004147e-05	2.2527583805712e-05	0.000147927324357572	3.63610560385263e-05	4.00233986807103e-05	1.34920147094522e-05	1.61809146461072e-05	1.61809146461072e-05	2.97303759479024e-05	1.92716679420245e-05	2.29770782888632e-05	1.03419552682697e-05	0.000153937380838509	2.12069508087158e-05	2.13814461157245e-05	3.0311158812139e-05	2.00143544140234e-05	2.73686428343302e-05	2.17614231061784e-05	3.96169719522512e-05	1.84368684102792e-05	2.7750931984137e-05	3.35670746191603e-05	1.78704904604963e-05	1.32616114062618e-05	2.15310198331738e-05	1.05096580564866e-05	2.6636224583949e-05
CCL3L1	7.52017818505846e-06	8.28928784983585e-06	9.79830590298187e-06	5.71487113622035e-06	1.03296383799121e-05	9.23879894322441e-06	5.35418954881722e-06	1.02425628845842e-05	6.75772992410673e-06	4.64572287652221e-06	8.08394483091955e-06	1.69026710281549e-06	2.19925389599764e-06	6.46373964448002e-06	5.80210389229512e-06	3.90300083326254e-06	7.66913493404514e-06	6.83572067452964e-06	3.58832228283008e-06	1.30690736376206e-06	6.87502639699368e-06	6.83611695193856e-06	2.69408238928683e-06	6.18628594121763e-06	8.20125319584051e-06	6.10569813464674e-06	2.62509856757978e-06	2.00494565334518e-06	2.00494565334518e-06	7.66953120855759e-06	4.66544910384791e-06	6.52143840917186e-06	1.79099378999492e-06	8.84639310296869e-06	3.45874385055966e-06	3.68865268509741e-06	6.5631080015121e-06	2.35554588758963e-06	5.22646748621435e-06	5.47982765768277e-06	6.22988649310638e-06	4.41581405042058e-06	7.29715390336264e-06	4.59174128091007e-06	3.88804392764838e-06	2.00534194090813e-06	4.86007102409063e-06	2.31042001943019e-06	7.22527422882066e-06
CCL3L3	1.32630713511664e-06	1.03734720707468e-06	4.29906813291372e-06	1.00820462877731e-06	1.30412694167959e-06	2.15519868304923e-06	7.98039902697578e-07	4.38089338338826e-06	1.20338106317596e-06	9.44246994152151e-07	1.7287097601766e-06	2.79941030522614e-07	3.64009248459135e-07	1.10698153578458e-06	1.19873125497288e-06	5.54947636382315e-07	9.63513202645302e-07	1.17505383437377e-06	4.97628696908975e-07	2.09116011040711e-07	1.6350905329015e-06	1.17895607594028e-06	4.61328407237415e-07	1.51492433521307e-06	2.61211763975245e-06	2.36898837185585e-06	4.1109397518933e-07	3.37259969964934e-07	3.37259969964934e-07	9.67415443408302e-07	6.77873708473722e-07	1.12163713649927e-06	2.95813568147189e-07	1.8516358343109e-06	4.73122384502232e-07	5.09598992842012e-07	8.91659132424751e-07	3.89395793782181e-07	2.21808720697721e-06	1.05952740170272e-06	2.39557234029685e-06	9.07770384450062e-07	8.95440903591029e-07	6.75113831879371e-07	7.21379838062733e-07	3.41162212321538e-07	9.89595637280906e-07	3.53775036137643e-07	8.85590191913432e-07
CCL4	2.88102515342072e-05	3.04663402497349e-05	2.37104049851117e-05	2.34611795927253e-05	3.64451881805372e-05	0.000222323749895723	2.44998519512924e-05	2.60760089241861e-05	3.15940502098028e-05	2.12531695070795e-05	0.000157952801830441	1.14550342751388e-05	1.49207465387789e-05	2.28149138920812e-05	2.23862911615029e-05	2.1651151753016e-05	3.1643307674903e-05	2.56016203454465e-05	1.90407134394176e-05	8.75557170304756e-06	0.00015425073638162	2.38527352052328e-05	1.79490863548115e-05	0.000148618237296175	2.98520576050187e-05	2.88338513390759e-05	1.28885051080699e-05	1.40654725985525e-05	1.40654725985525e-05	2.98944225589914e-05	1.88673530875037e-05	2.12422968703417e-05	1.13102710267533e-05	0.000155169003111035	1.92855478276547e-05	2.06448353229247e-05	2.82019173831037e-05	1.68428303800864e-05	2.06908536557552e-05	2.28314035834454e-05	2.89337908627173e-05	1.98938819721548e-05	2.88566012983758e-05	2.7283650648316e-05	1.99452631226665e-05	1.23165874566409e-05	2.22594859128956e-05	1.02780668009862e-05	2.75288186612501e-05
CCL4L1	7.52017818505846e-06	8.28928784983585e-06	9.79830590298187e-06	5.71487113622035e-06	1.03296383799121e-05	9.23879894322441e-06	5.35418954881722e-06	1.02425628845842e-05	6.75772992410673e-06	4.64572287652221e-06	8.08394483091955e-06	1.69026710281549e-06	2.19925389599764e-06	6.46373964448002e-06	5.80210389229512e-06	3.90300083326254e-06	7.66913493404514e-06	6.83572067452964e-06	3.58832228283008e-06	1.30690736376206e-06	6.87502639699368e-06	6.83611695193856e-06	2.69408238928683e-06	6.18628594121763e-06	8.20125319584051e-06	6.10569813464674e-06	2.62509856757978e-06	2.00494565334518e-06	2.00494565334518e-06	7.66953120855759e-06	4.66544910384791e-06	6.52143840917186e-06	1.79099378999492e-06	8.84639310296869e-06	3.45874385055966e-06	3.68865268509741e-06	6.5631080015121e-06	2.35554588758963e-06	5.22646748621435e-06	5.47982765768277e-06	6.22988649310638e-06	4.41581405042058e-06	7.29715390336264e-06	4.59174128091007e-06	3.88804392764838e-06	2.00534194090813e-06	4.86007102409063e-06	2.31042001943019e-06	7.22527422882066e-06
CCL4L2	1.42767024105442e-06	1.16363109737087e-06	1.1571040029212e-06	1.16274664214057e-06	1.63020988795285e-06	1.4337292878959e-06	1.31542324784627e-06	1.23261440265845e-06	1.06297273961344e-06	7.54026612390049e-07	1.42519903953203e-06	5.48869269676267e-07	6.47791507288036e-07	9.12143324277836e-07	9.90392525352639e-07	8.103681023108e-07	1.01872965133874e-06	1.02017232755051e-06	7.95652004057876e-07	4.39112849709007e-07	1.32244340155048e-06	1.0238417803105e-06	7.07612465567315e-07	1.1820857582726e-06	2.23131278053639e-06	1.74592256497174e-06	7.08486814345227e-07	5.63585367638217e-07	5.63585367638217e-07	1.02239910585556e-06	1.17506560405999e-06	1.00912568431912e-06	5.0142197482389e-07	1.78989654198391e-06	7.34857699714723e-07	7.44535254740686e-07	1.41817888513913e-06	6.23842544172937e-07	1.60878589893887e-06	9.61091450607392e-07	1.76385964010818e-06	7.44349057844955e-07	9.10700646754658e-07	9.50725743981191e-07	2.04407486052665e-06	5.67254821567031e-07	8.19859459684375e-07	6.93770717019825e-07	9.46888702637204e-07
CCL5	0.000193769311440702	0.000142617663125838	0.000198072972897644	0.000161666933986992	0.000217051243858943	0.000351556348540584	0.000166134976360388	0.000210766784065877	0.000149393576001186	0.000109082543017497	0.000287912970953189	5.71667936040715e-05	7.39871829594623e-05	0.000197630910738967	0.000214466989706165	0.000106536837059408	0.000137727907404844	0.000209993213230614	9.21143949924289e-05	4.39257773600663e-05	0.000271477129204642	0.000213282568900969	9.01009956243827e-05	0.000256254725025652	0.000208999739595725	0.000144994987211373	7.64789912488668e-05	7.15892357273813e-05	7.15892357273813e-05	0.000141017263255308	0.000150912572402682	0.000198860126800105	6.6225804082471e-05	0.000332288706379033	9.3843025717972e-05	9.78840495050209e-05	0.000182570817831891	7.82550324739819e-05	0.000118543316942288	0.000119335730241902	0.000148188162870962	0.000105041519136175	0.000125365605326874	0.000121759240940798	0.000104407546191393	7.48785915806462e-05	0.000117735330427416	6.20565493491663e-05	0.000128323452013496
CCL7	0.000310475185332872	9.74174936761339e-05	0.000118433663639731	9.11194840599444e-05	0.000154963687050081	0.00031547895893065	0.000120045539298509	0.000129092733810543	0.000275416343383299	0.000235886828862313	0.000252045536571275	3.48719421863368e-05	4.11339088156732e-05	0.000135247594335046	0.000147159112504751	7.51785216038512e-05	8.71904576062481e-05	0.000144231104404445	6.75863294563803e-05	2.36617319400852e-05	0.00022928948138329	0.000144381260819186	5.24224661575757e-05	0.000219481305618684	0.000153693296256713	9.35389843475477e-05	5.26911702271721e-05	4.24641342299723e-05	4.24641342299723e-05	8.73406140676124e-05	0.000110237363791427	0.000136789068776466	3.56490070721349e-05	0.000287104378647285	6.45194511048796e-05	6.82132380856254e-05	0.00014280159458856	4.31177684548466e-05	7.84780309753541e-05	0.000252928991867665	9.58783984544782e-05	0.000232193041820422	7.8206947635933e-05	8.49866970481743e-05	0.000145864950847252	4.26142904881862e-05	0.000242852112149355	4.50989781738264e-05	7.6681543662694e-05
CCL8	7.37455318355449e-05	6.21369087880992e-05	6.92280089256695e-05	4.82873042959021e-05	7.93871077659592e-05	0.000276464396406806	5.32790159589964e-05	7.6324894558338e-05	7.09541330482089e-05	5.40442081514652e-05	0.000204470032962414	2.10221484705193e-05	2.68317611937221e-05	0.00013085624415775	0.000146951239297513	4.23855814272636e-05	6.04083866479548e-05	0.000137915658063997	3.7209470847232e-05	1.36776058047742e-05	0.000196080541679637	0.000137611453168837	3.39960898195794e-05	0.000187978505727593	8.65136356107309e-05	7.42312242219751e-05	2.79267811075309e-05	2.61982590406116e-05	2.61982590406116e-05	6.01041817356426e-05	4.51769802342303e-05	0.000132435342489403	2.54756564729726e-05	0.000207261431792953	3.52886956377808e-05	4.19671837092137e-05	6.16685075330819e-05	3.24761712637347e-05	6.20545989246913e-05	5.6495332760008e-05	7.53327452272518e-05	4.73657199624875e-05	5.33489727040173e-05	5.04876171612169e-05	4.62282431605595e-05	2.58940540981785e-05	5.44626057231768e-05	2.27506705754054e-05	5.30072959233005e-05
CCNA1	0.000134415781996319	9.59194601899428e-05	0.000151641367068992	0.000585403055641005	0.00012243816214284	0.0001588584017993	0.000160027210891051	9.71751809490515e-05	0.000509135541353157	0.000152582687841002	0.000498280088601113	0.000562771720703819	0.000213523220426916	0.000222083748401666	0.00059655657681	0.000545984570832957	0.000511441545734489	0.000582423459964617	0.000548488096769226	0.000216440522164132	0.000107482659036958	0.000188580005904881	0.00015518714127488	0.000118720259986186	0.000132216593935169	0.000120399560610956	0.000144746109984255	0.000560268195806936	0.000560268195806936	0.000117598092412514	0.000171264811937019	0.000191083531026763	0.000189431718000304	0.00012356032956546	0.000600450757435973	0.000568991546322426	0.000550824640908084	0.000182454754114544	0.000129880049358636	0.000107897079849555	0.000116138923176608	0.000184041898238165	0.000151101835174395	0.000534746970692525	0.000155814609286747	0.000166424742245599	0.00012957571232695	0.000147249635020894	0.000172064278207427
CCNA2	0.000202324259237124	0.000167618261139005	0.000759888599673089	0.00105330730219367	0.000180868514219088	0.000642925040655761	0.000397037026799912	0.000613866171148678	0.000596828169399204	0.000345435379531118	0.000573691607947714	0.00135920281088491	0.00106879883808369	0.000707229156883186	0.000775989589676554	0.00108094502737323	0.000680202655376988	0.000743841887734023	0.0012543725829774	0.00165049141614909	0.000339481098651641	0.000694205236020812	0.00084673451684585	0.00062888518799594	0.000219716440170868	0.000404350465109569	0.000673190863300026	0.00118577525729995	0.00118577525729995	0.000630566002952521	0.000686441114884212	0.00086763279255638	0.000829552235481365	0.00017918769792557	0.00122696745407054	0.000774358657103807	0.00063124753612653	0.000564488772019828	0.000842841485751386	0.00018907400604315	0.000380009840514041	0.00079804417686145	0.000643589923710437	0.000791540937604528	0.000343008339425225	0.00113613860489706	0.000652021748386653	0.000846618417565299	0.000776588431925112
CCNB1	0.000343431757219579	0.00112063250904021	0.00109292867593624	0.000871723016475633	0.000314164845771094	0.00107289629115136	0.000491287059534123	0.00072326681464763	0.00026748658367839	0.000487820848204456	0.000237914801042736	0.00152340854752777	0.00116835200719172	0.00108132083474779	0.000890387894903266	0.00079419391273514	0.000784986351925379	0.000777445408479781	0.000976641867396388	0.00182402059233244	0.000374450400991407	0.000746066356272515	0.000930729512127239	0.000753302427605868	0.000417795739577113	0.000493514876994441	0.00167660674887683	0.00134096059187205	0.00134096059187205	0.000753607298778228	0.000870139087444786	0.000928514311387271	0.0010145281783657	0.00031385997513148	0.00116385577264494	0.000499140550887345	0.000354751459593977	0.000650804862326442	0.00103968614609434	0.00114989942021332	0.000478386165770969	0.00115253606988964	0.00108886177759658	0.000415341885395917	0.000486951560583628	0.00130958154124824	0.000782874210969607	0.00185905470236339	0.0011232691593713
CCNB1IP1	1.37115736890647e-05	1.46145187569668e-05	2.57614033213598e-05	3.01719136413916e-05	1.22932308739951e-05	2.68773356556886e-05	1.93134167537615e-05	2.08259861387634e-05	1.75057844635122e-05	3.34180275715588e-05	1.71973063585955e-05	5.30761105509906e-05	4.51680234212227e-05	2.36161757964687e-05	3.08948872778646e-05	2.88451930584293e-05	2.7913401151816e-05	2.6301361167459e-05	4.12501510319095e-05	4.7865485794943e-05	1.99804311746679e-05	2.29960920290931e-05	3.16283178786545e-05	2.57179966847435e-05	2.80428270795057e-05	3.52085846324973e-05	2.73722701118704e-05	4.06711524814332e-05	4.06711524814332e-05	2.46081319593091e-05	2.50509822361073e-05	3.54010500447724e-05	4.47574361723562e-05	1.34030955603356e-05	3.37806101817233e-05	3.62367458474914e-05	1.65302919143085e-05	3.9608292543719e-05	5.27626862249846e-05	1.60328615764583e-05	3.46201627364286e-05	3.09618919701802e-05	2.52282157270957e-05	2.31076275529975e-05	3.30139543172686e-05	3.73658833780854e-05	2.60264747796071e-05	3.97772281209398e-05	2.95435491409709e-05
CCNB2	0.000197102867252132	0.000164069281418619	0.000720971784873054	0.000710851848342143	0.000172067244923506	0.000595976522813935	0.00030767719458845	0.000589476673405672	0.000165271325799995	0.000292182433589174	0.000144708040914737	0.00078659409171043	0.000448008284521788	0.000602558308239125	0.000737535151573224	0.000636670185718261	0.000640113052567569	0.000638641015745422	0.000286716741297013	0.0010839259406464	0.000252537047691394	0.000607417204885801	0.00074449919242591	0.00061336158003044	0.000219133805096643	0.000312004335600398	0.000660503764208137	0.00113654753660429	0.00113654753660429	0.000608889243536514	0.000668501727691085	0.000257463760949732	0.000763581292896283	0.000176539582424504	0.000768165296330153	0.000294927753662136	0.000199848187117849	0.000419629826060569	0.000306002359345166	0.000189104903818044	0.000295131270898975	0.000765419977245717	0.000604030346312126	0.000275845652757207	0.000289752438107262	0.00110532372512819	0.000633924865254536	0.000310550319219609	0.000740384354765792
CCNB3	1.78853992825809e-05	1.87267813161246e-05	0.000274417068115095	3.88724245247739e-05	1.73055580702574e-05	4.26882091772761e-05	2.58409327007818e-05	2.41508512486732e-05	2.16868120677314e-05	5.26636115847612e-05	1.96464077346718e-05	5.38787706646146e-05	4.46618588833397e-05	4.40355190731818e-05	3.61446253905857e-05	3.42076942656529e-05	3.51092988922701e-05	3.52710803279171e-05	3.9876442534689e-05	7.08821008543651e-05	2.32729150356242e-05	2.94606083764687e-05	3.78342015426939e-05	2.78382638020806e-05	1.72805605064055e-05	2.58568513085074e-05	3.182750470397e-05	4.82100222589208e-05	4.82100222589208e-05	2.9298826905251e-05	3.04062814394528e-05	3.51293567060197e-05	6.51844937555453e-05	1.58449949824272e-05	0.000284473911283829	5.69926376733935e-05	2.22144253883171e-05	6.17675158008466e-05	3.49425776550128e-05	1.93066225462476e-05	2.47084805927211e-05	0.000280144885419592	4.38737376514036e-05	2.96423455039754e-05	5.21402515397073e-05	4.23995503601713e-05	2.98786681653654e-05	3.7496253012524e-05	0.000279565044290056
CCND1	0.000508435596860294	0.000249521231388631	0.000333090615466032	0.000761368589687873	0.000312316097962054	0.000303535025924809	0.00100529312613102	0.000603011949000322	0.00106030245020528	0.000435403719755553	0.00117335664178193	0.000648576443632162	0.00101991044627245	0.000428356751127439	0.000755780279976966	0.00125050517982859	0.000651080761860957	0.00081899891233601	0.00086167863319536	0.000265136261922476	0.00124592431659685	0.000798013978895759	0.00132307285417935	0.000939269517007286	0.000732498787260169	0.00130898885833335	0.000635843458991156	0.0010374029890882	0.0010374029890882	0.000630095826451258	0.000698638325126186	0.000409187432853894	0.00062560644762424	0.000621489788095713	0.000980583847212394	0.000859693573000438	0.000932725450166744	0.000884316790435864	0.000661451969617711	0.000445640730028326	0.00135693331419385	0.000556293993836417	0.00026043859993366	0.00155715997804351	0.000498952109382414	0.00101641805505581	0.000826215326526535	0.000247016913577426	0.000360174494236
CCND2	0.000401207304208637	0.000134695795646812	0.000200526235114927	0.000290974237640411	0.000228269666857304	0.000324809070733143	0.000440378521447292	0.000118325306199844	0.000330699528719281	0.000288123660046466	0.000571753534454529	0.000121494449066128	0.000303127653037239	0.000277681304557239	0.000316483074554024	0.000157964370088828	0.000142369823948922	0.000292391646593029	0.000136886516289096	0.000108486216432606	0.000758192772181729	0.000282316573945132	0.000344403606802938	0.000546286395309424	0.000638543705267152	0.000788425989807448	0.000134898274625907	0.000142572302701669	0.000142572302701669	0.000132294751846747	0.000228472146017535	0.000261238720501136	0.000115388501660499	0.0006422613103229	0.000240165298853226	0.000140855640890876	0.000253939285326826	0.000361245700601367	0.000521490935538855	0.000307633433021655	0.000754475165504856	0.000387433318092661	0.00012765948233103	0.000369870745795835	0.000213959396873803	0.000132497230620857	0.000305232389111543	0.00011382042083027	0.00021449568059142
CCNE1	0.000156243541016741	0.000105956591230941	0.000645915633245243	0.000593463327080925	0.000137749980485808	0.000538295099340689	0.000318904092070465	0.000156658173234956	0.000290357759781402	0.00023796093023674	0.000274275111322009	0.00066504557477119	0.000398834327694089	0.000540369617930787	0.000587866839340848	0.00035035585045222	0.000577211485222512	0.000577445814769151	0.000359698289839075	0.000958049646570055	0.000272889242003026	0.000168050199741285	0.000348969981156605	0.000170226781123058	0.000172612124953276	0.000328775264629514	0.000184448242311825	0.000655703134866265	0.000655703134866265	0.000167815869703868	0.00021624163131661	0.000177392639165938	0.000297959020554792	0.00014016089208626	0.000839613310708109	0.000402007350489957	0.000320289961310167	0.000424056271979647	0.000212020452959749	0.000124450151891023	0.000305340475095944	0.000675566891014284	0.00054013528745305	0.000453018311468937	0.00023796804734477	0.000246307520306209	0.000186309429936931	0.000193790681500715	0.000657073330096718
CCNE2	8.51102572119333e-05	7.27844307972152e-05	0.000631478193659447	0.000578986172611607	6.6199638367316e-05	0.000520672355593905	0.000186269712392923	0.000135321794086888	0.000107481706954961	0.000202876780344141	9.18497604551278e-05	0.00065474892040005	0.000323919630981534	0.000520443278480792	0.000570841905279787	0.000179465146581348	0.000557064719217491	0.00056156638847385	0.000186255288981722	0.000945268295916821	0.000178367468258949	0.000150414448954849	0.000265982854187248	0.000149191452093921	9.030290030537e-05	0.000213826562380209	0.000163678488927752	0.000647958778452289	0.000647958778452289	0.000145912780025651	0.000157093696860132	0.000157204591355933	0.00027486022014421	6.94783106295795e-05	0.000675621545927593	0.000217518528193047	9.97520048394514e-05	0.000318670740103921	0.000176806184450836	9.16950494383583e-05	0.000199192057702678	0.000660979797947482	0.000515941609341612	0.000208641162093403	0.0002024855574372	0.0002368068380782	0.000164823398639978	0.000170468631614622	0.000642069178784505
CCNG1	0.000109267111359416	0.00010719523951691	0.000455444612365214	0.000183185283099088	9.16712402286784e-05	0.000139926688739605	0.000174576294475756	0.000124236135863643	0.000264428037001007	0.000185896035963586	0.000256773893844752	0.000194493422200792	0.000221309234513766	0.000148543926312022	0.000146324151695415	0.00031577689423558	0.000130178610002517	0.000136156436659818	0.000311146977801698	0.000212805438164423	0.000170197957136185	0.000152273730327203	0.000229200957716922	0.000156237631644235	0.000110888145406009	0.00018722243054127	0.000176139968362051	0.000199123338482242	0.000199123338482242	0.000146295903360975	0.000160615968940131	0.000147643813811398	0.000237244893297545	0.000101612968280594	0.000646985371092455	0.000337781155483586	0.000261152231404377	0.000258954515262989	0.000160882892202584	0.000124791110654422	0.000179473134154661	0.000495100251564352	0.000142566099237654	0.00032973721992406	0.000184372425900442	0.000215240632211683	0.000163891774695477	0.000171510051760142	0.000477504380454087
CCNG2	0.000116172920678796	0.00011951488199304	0.000326874858341347	0.000218180970386682	0.000112644130486831	0.000124084503987109	0.000405912221903905	0.000110839371115198	0.000128594460273564	0.000131592151926668	0.000125645321517001	0.000131534369384853	0.000365987414313095	0.00012539400567145	0.000133017959359972	0.000160351108303185	0.000131983933973809	0.000130978954656253	0.000124616105910757	0.000129341069280959	0.0003976732018405	0.000138105917680882	0.000432378988290475	0.000139690548298319	0.000104510817290134	0.000434835939854595	0.000154800319959966	0.000167269372237598	0.000167269372237598	0.000139110897001377	0.000147929568688492	0.000102370915220307	0.000163348800229315	0.000113223781875961	0.000376386595309765	0.000149303573344561	0.00013388434184326	0.000467207157025447	9.52425812334295e-05	0.000123043671907031	0.000388960236890505	0.000358675174278284	0.000126398985139647	0.000418333761885141	0.000133403040788367	0.000174396335063465	0.000142639686941373	0.000119065317391166	0.000355146383863398
CCNH	0.000111480053638087	9.87803337084513e-05	0.000856519153277538	0.000310639422388773	9.62665504763059e-05	0.000920563181444948	0.000196420275567614	0.000209731529972932	0.000279617033561887	0.00206829111829638	0.000266724099769636	0.00031808066376788	0.000306545517510909	0.000921193339020341	0.000222053973001915	0.000384612584302018	0.000204270731912417	0.000208370023640358	0.00037821346207604	0.00101033355283191	0.00018679341928118	0.000208627469782037	0.000304681903370686	0.000206848747727824	0.000565687992050745	0.000665707860477324	0.000218989387552679	0.000324479786080215	0.000324479786080215	0.000204528178216239	0.000216475604466032	0.000202228347940132	0.00217328666881595	9.85871204841827e-05	0.00103140020644723	0.0022331620196111	0.000276350956442008	0.00216504490776551	0.000667550497648458	0.0001139938369652	0.000653894290014523	0.000866529303751144	0.00091709404619351	0.000364557255430121	0.0020700289393086	0.000324737231614894	0.000219741681253945	0.000212590265345755	0.000851315800474657
CCR1	0.000159675777308778	0.000148062389517066	0.000181433030203884	0.000217756944493799	0.000183029666339476	0.000371835947339072	0.000133316841517095	0.000198365299808044	0.000151874781804315	0.000109599115432673	0.000313087784917394	5.87189314749422e-05	7.46875802040126e-05	0.00020507667480429	0.000231363771936844	0.000101763010870341	0.00014430928303202	0.000221901220018204	8.96383195048737e-05	4.20354225107153e-05	0.000305678464418953	0.000221658452041094	9.4353690153206e-05	0.000281925628964664	0.000588150147132983	0.000568595258761909	7.45967296072441e-05	7.08436227951256e-05	7.08436227951256e-05	0.000144066515125277	0.000109564006498013	0.000209533760819092	5.94873445600049e-05	0.000320888780674699	8.48307416644473e-05	9.06495006307249e-05	0.000140726162521404	7.88956068444704e-05	0.000537062304443298	0.000124708500418723	0.000572939831500611	0.00010378035644657	0.000127484737777706	0.000125515846099076	0.000100368621632027	7.0600854912982e-05	0.000120712625796893	6.24720381452634e-05	0.000127134245795427
CCR10	5.28433943048446e-05	5.47983204866832e-05	8.89532206872897e-05	4.82275895377557e-05	6.59978624855501e-05	6.65437140828852e-05	3.5878131887874e-05	9.16057521625596e-05	5.10201466979352e-05	3.49488970156967e-05	5.84932249095186e-05	1.18809612931377e-05	1.56403889850484e-05	3.7697248806952e-05	3.44408557653711e-05	2.81895631682684e-05	4.95500133692826e-05	3.92118527420496e-05	2.65055628515051e-05	1.04294270806904e-05	5.01272491105427e-05	3.96051572526865e-05	1.98235874046002e-05	4.4261927960825e-05	5.2708593929785e-05	4.08923854703077e-05	1.88132688152953e-05	1.35649616409572e-05	1.35649616409572e-05	4.99433179466475e-05	3.00128106991931e-05	3.79211569576638e-05	1.2118313458801e-05	6.03164724061581e-05	2.55370316065773e-05	2.6349610448184e-05	4.42441077178891e-05	1.63566495203455e-05	3.49700490931881e-05	4.16438523501027e-05	4.2519370679978e-05	3.41363181902035e-05	4.8035409456084e-05	3.40548843686618e-05	2.79371542703148e-05	1.39582661820588e-05	3.67888497266066e-05	1.71292685018594e-05	4.72907864030155e-05
CCR2	0.000251159703100004	0.000149397918268	0.000157438187021299	0.00013515841090128	0.000277387650460799	0.000178565656579847	0.000224989486239033	0.000172974785610556	0.000138223232118537	0.000101327426117327	0.000160545463386722	4.75161360335797e-05	6.55601867499952e-05	0.000278031603866636	0.000209901251985228	9.00639095167967e-05	0.000134716717720411	0.000290326845253818	7.72505971104392e-05	3.50762735210143e-05	0.00015487862095239	0.000292405359132687	8.43970673661983e-05	0.000132889515794531	0.000254738137399047	0.000132879932245551	7.50106488203354e-05	6.03294483272681e-05	6.03294483272681e-05	0.000136795231588386	0.000203000380992115	0.000279592046526019	5.31681035786752e-05	0.00027348193433537	7.45273111973908e-05	8.08240511821588e-05	0.000230656328599766	7.1902317093878e-05	0.000101332406348833	0.000123169971235191	0.000136134824246062	9.50306861473355e-05	0.000122421476181386	0.000112053014858269	9.33599735507531e-05	6.24079619349147e-05	0.000110567284352654	6.2197336481007e-05	0.000121258633016571
CCR3	8.17706072596143e-05	0.000121404144512203	0.000142077148762961	4.38106095814636e-05	0.000132723735385303	0.000284725562755456	5.60589898804834e-05	0.000145709754006964	8.09179567654069e-05	5.5866175198694e-05	0.000209794787674986	1.85386164792459e-05	2.42682373605267e-05	5.57375559105122e-05	5.14930046583642e-05	4.48757417408856e-05	0.000107233654523751	5.93327255699679e-05	4.31760467200575e-05	1.49664207379116e-05	0.000194984395773347	5.88291661904713e-05	3.00653496561596e-05	0.00018465379810908	7.86325064068865e-05	6.01988060797435e-05	3.44088014299235e-05	2.02383114948117e-05	2.02383114948117e-05	0.000106730095248187	4.57283923102775e-05	5.71294713083488e-05	1.98239602861708e-05	0.000210647438297205	4.12431364491023e-05	4.49649499146683e-05	7.08693818998415e-05	2.73839001775298e-05	5.09391712532465e-05	7.04510163875568e-05	6.29694637714753e-05	5.21443617455678e-05	0.000103638484811348	5.52063392641091e-05	4.66946231748351e-05	1.97347521302819e-05	5.57769671518683e-05	3.27091064352792e-05	0.000103097489732419
CCR4	7.3820956659665e-05	7.56870145554695e-05	0.000101908707616768	6.30693173064445e-05	8.95799185027212e-05	0.000102761473972953	5.25231613220341e-05	0.00010764722034533	7.79618323748688e-05	5.03319239817158e-05	8.47622360515378e-05	2.35918176645635e-05	2.85090777241004e-05	5.3114100500598e-05	5.04633665351732e-05	5.02602845460865e-05	7.04677297318496e-05	5.61905556872605e-05	4.68448821811701e-05	1.99106339461559e-05	6.98893871138602e-05	5.81670189702134e-05	3.53874356797785e-05	6.34856347259453e-05	6.8919410171863e-05	5.56929618434672e-05	3.22265048997689e-05	2.70072199878286e-05	2.70072199878286e-05	7.24441928473509e-05	4.61194088550454e-05	5.47516166365315e-05	2.26303760653159e-05	8.06213603744003e-05	4.45217717689745e-05	4.3906977413216e-05	6.73960101464245e-05	2.65396532894915e-05	4.83682823459302e-05	5.99280527032562e-05	5.81874371190307e-05	5.09467183651708e-05	6.73912743755147e-05	5.66640370818938e-05	4.19904662553073e-05	2.89836831940785e-05	5.66852311585609e-05	2.88111025313539e-05	6.67056801935163e-05
CCR5	0.000368706875301871	0.000152059634410806	0.00176801987183312	0.000221999314286517	0.00023356656406712	0.000188668624843367	0.00017175858239312	0.0017866117504756	0.000314370194663672	0.000271143595677578	0.000173528449771745	5.07499389327136e-05	6.73030345382957e-05	0.00026202510941123	0.000292154127955748	9.89034000943662e-05	0.000145512109915577	0.000273672654078006	8.44677120994558e-05	3.74926975966824e-05	0.0001615842962143	0.0002769277722425	8.69592467118045e-05	0.000143065794497012	0.000620601730147812	0.000550290553996099	7.17331514337065e-05	6.51856268162692e-05	6.51856268162692e-05	0.000148767228062346	0.000153240080692495	0.000262492084678523	5.56768013547891e-05	0.000227865130229169	8.03115230378484e-05	8.61394564526819e-05	0.000183702735757233	7.01649614602937e-05	0.000521366705915699	0.000287199946057391	0.000554320895596469	0.000265315662718404	0.000133864564978368	0.000117421901783497	0.000182887151604573	6.84407449475312e-05	0.000283907539577232	5.72974635499746e-05	0.000130175350890631
CCR6	5.69150924981301e-05	5.39641720193181e-05	9.04589767908531e-05	3.34925906891121e-05	6.70944179960842e-05	7.37134174289407e-05	3.7586615216548e-05	9.33909131861584e-05	5.56253747685445e-05	3.82866503375048e-05	6.34410354959854e-05	1.23687116216882e-05	1.67564399310517e-05	4.10947293000135e-05	3.78042610116477e-05	2.99559317884772e-05	5.04351242411175e-05	4.32318223774067e-05	2.77382876793284e-05	1.0854198309299e-05	5.41630869008666e-05	4.29824841795648e-05	2.06779831455236e-05	4.78221211128855e-05	5.46925280234521e-05	4.27277597486865e-05	1.81154035878584e-05	1.45863557679823e-05	1.45863557679823e-05	5.018578595671e-05	3.12456495193851e-05	4.07648399926008e-05	1.26172073420732e-05	6.47307532818779e-05	2.70239955056751e-05	2.82361216952856e-05	4.68645638959965e-05	1.75610711306635e-05	3.55662518117904e-05	4.378484654982e-05	4.41248616802619e-05	3.70745241001206e-05	4.82980310086743e-05	3.6296897497473e-05	3.19971804102131e-05	1.43370174885188e-05	4.00064604399835e-05	1.58977594734186e-05	4.72538495254476e-05
CCR7	0.000235603173519883	0.000184802309348446	0.000169691933451631	0.000279318656851871	0.00027569414312074	0.00075616099948821	0.000212614888493066	0.000191989177033571	0.000169074189421498	0.000122087198719892	0.000180673306230038	6.61485308487167e-05	8.76982846924207e-05	0.000296083056238958	0.000229707251282345	0.000122645679018391	0.000173527871204006	0.000310491031396735	0.00010178581912749	5.01762574498678e-05	0.00017199586141996	0.00031401064936726	0.000113968234079659	0.000148555636000764	0.000224060957216137	0.000144729274140636	9.82828292625455e-05	8.70083908892533e-05	8.70083908892533e-05	0.000177047488715661	0.000189174663009437	0.000293150788727805	7.56586883648034e-05	0.000247202290230296	0.00010034843551583	0.000107776358808281	0.000221292333808345	9.49736594023146e-05	0.000104554442826832	0.000144711339657856	0.000148854528352914	0.000114659275430946	0.000159119896269777	0.000146085904547403	0.000117439542032617	9.05280085928912e-05	0.000136956518972842	7.74229690824998e-05	0.000154750245261517
CCR8	6.82552128000642e-05	6.57273090288871e-05	9.79964305242255e-05	6.95241372094404e-05	7.59836927298881e-05	8.92857456728703e-05	4.70510077837583e-05	0.000101999981031961	6.96463867219298e-05	4.52052869122069e-05	8.2200660650717e-05	1.49804327739317e-05	2.070349438983e-05	4.86072969896392e-05	4.54065144144448e-05	4.01453458785343e-05	5.55140699119045e-05	5.1973720550016e-05	3.68412294619382e-05	1.15780106842438e-05	6.90620394149287e-05	5.23990603456749e-05	2.70067248018888e-05	6.07652036854087e-05	6.80099358186053e-05	5.46341845073123e-05	2.84977883049162e-05	1.82845491828361e-05	1.82845491828361e-05	5.59394096778469e-05	3.87541719615695e-05	4.90949440014385e-05	1.57042461202573e-05	8.08094866728222e-05	3.614179523224e-05	3.71397030481263e-05	6.01896289437488e-05	2.23727777295363e-05	4.46615364882182e-05	5.79988291043552e-05	5.62624886065984e-05	4.42073791125241e-05	5.21476463972185e-05	4.84421816646528e-05	3.74602528103992e-05	1.87098889581054e-05	4.82109297552344e-05	2.51936718888086e-05	5.1935859109159e-05
CCR9	0.000172923254272037	0.000607710274520959	0.000133931876279632	9.04950613923576e-05	0.000678786393257853	0.000115850301932859	0.000141982263672182	0.000140992939485163	0.00024783221648051	6.98047131858531e-05	0.000248630568501597	2.36000683083706e-05	3.68365130425456e-05	0.000160944702707454	6.78266980207565e-05	0.000202587420639374	0.000579532944255893	0.000165566335271913	0.000197762480171152	1.88836524619067e-05	9.04041861768817e-05	0.000167198559325638	4.43610383458489e-05	7.61003806336017e-05	0.000157356415132566	7.23194637202595e-05	5.66023397721794e-05	2.84250086814344e-05	2.84250086814344e-05	0.000581165167910872	0.000127678458008486	0.00016237361885451	2.45599171256771e-05	0.000173721605751747	0.000195526357144623	0.000197090105058468	0.000300208646169069	3.71441908409599e-05	5.49102496198985e-05	0.000101847135789536	7.40389956753143e-05	6.82409655358334e-05	0.000574911312076405	0.000216891226171717	5.971117220371e-05	3.00572327967938e-05	7.53020289397979e-05	5.17773993363002e-05	0.000574104104732956
CCT5	0.000219576451845175	0.000186294593793841	0.000638415844503016	0.000774135673584408	0.000197659091551515	0.00063694439903404	0.000499883780929201	0.000647515143858439	0.000190677571040597	0.000349432733040396	0.000157086422083668	0.0014160311528893	0.00122368324612521	0.000636986037699269	0.00083672396308499	0.000677626079270623	0.000676600441747877	0.000657830909772253	0.000908190923022166	0.00106328518550659	0.000443648901992006	0.000643194336978485	0.000964188559295466	0.00065029008147774	0.000268331162398264	0.00056621236070121	0.000695160461717299	0.0011854663094831	0.0011854663094831	0.000661963869564263	0.00070652495977044	0.00087375918076912	0.000836381241837523	0.000185985302317693	0.00066852677997688	0.000343177582069666	0.000213321300663014	0.000669957659976611	0.000963200783092646	0.000208211953574601	0.000525994762785073	0.000674781931411707	0.000655755569722988	0.000470984900364003	0.000343240530871586	0.00117082973912473	0.000683881229801689	0.000925725303995225	0.00065286457041916
CD14	0.000130742624905308	0.000123411338037128	0.000252631592662385	0.000185779757220012	0.000143591232089639	0.000341164693898886	0.000117758918922045	0.000264992824969696	0.000121543653014612	0.000105444758624313	0.000537370137075215	6.02620313427358e-05	7.37019047671844e-05	0.000195285875465512	0.000218948394522818	9.26281932401418e-05	0.000113793113410492	0.000203636640199189	8.08611780143602e-05	5.15478971109536e-05	0.000536507583413805	0.00020744147987358	9.17656398206506e-05	0.000520575829725934	0.000589733987876891	0.000575424955763722	8.16472711237899e-05	7.20290465417784e-05	7.20290465417784e-05	0.000117597952961095	0.000101827165090103	0.000195674464515788	7.65292987783623e-05	0.000546569109517154	8.0266960741889e-05	9.33236061133754e-05	0.000118621472276759	8.82135461709597e-05	0.000551973693254815	0.000110562730839294	0.00057967246305817	9.23881132418897e-05	0.000105442348420639	0.000108559947093731	0.00010427976240878	7.58338861114143e-05	0.000104749345725102	6.98802559497369e-05	0.0001052367203371
CD163	9.4658984270479e-05	8.22713007933303e-05	9.49174407801558e-05	7.34067277554277e-05	0.000107036663993578	0.000122822858598004	7.82215473940444e-05	0.000104032051785268	9.16707146389154e-05	6.80477807382392e-05	0.000121182002550416	3.73602169926366e-05	4.42458817171569e-05	0.000160541418513015	0.000184932324692872	6.49533752859659e-05	8.12117180176047e-05	0.000169907842803221	6.019689325248e-05	2.78846257475674e-05	0.000108733681599292	0.000170016295866446	5.25050546678553e-05	9.84537791057434e-05	0.000541065025501251	0.000523269948698737	4.31762818407711e-05	4.21166991020381e-05	4.21166991020381e-05	8.13201711495911e-05	6.79416448780646e-05	0.000165259813763294	4.13304414498891e-05	0.000124170272154083	5.58387643158457e-05	6.40586646154663e-05	9.06698681104329e-05	4.92518572436109e-05	0.00051059205060403	6.98936212120369e-05	0.000525628434660245	5.98278802897802e-05	7.18452936182087e-05	7.52332778373513e-05	6.42109787801121e-05	4.22251521363594e-05	6.89424914612961e-05	3.84197997570003e-05	7.22055600721295e-05
CD180	8.29107804051599e-05	9.13864146398494e-05	4.77459125207441e-05	0.000186423952282553	0.000106135582800015	8.41517905182167e-05	7.88566025427152e-05	5.20915630512326e-05	6.93731620138437e-05	6.05699107877736e-05	7.10729508304939e-05	3.7278397507835e-05	5.14494673589521e-05	0.000145789305129118	0.000159130078859499	5.00575484061187e-05	8.25845415047868e-05	0.000146356943783774	4.72918202260373e-05	4.12706185514975e-05	7.71226333286917e-05	0.000147158613723727	5.61072310048428e-05	6.18611976769827e-05	7.77254048785998e-05	6.96040831242209e-05	4.88459987485965e-05	4.00441256104607e-05	4.00441256104607e-05	8.33862113253786e-05	6.35951668373255e-05	0.000144392885406232	4.12542971088273e-05	8.46105692611719e-05	4.57118977926918e-05	5.04660502738657e-05	7.28069199682724e-05	5.58823470336855e-05	5.22103050887616e-05	6.81616123447153e-05	7.02374689316144e-05	5.58157582560699e-05	8.20169029848152e-05	6.53189841637655e-05	6.11781288732599e-05	4.08457952496207e-05	6.01614088583698e-05	4.60802705197035e-05	7.9040560627188e-05
CD19	0.000428479499460709	0.000147882986303946	8.47926384112104e-05	0.000260662824564635	0.000267422548958098	0.000144627838297134	0.000235544995799924	9.48406860766942e-05	0.000321292608869291	0.000280669390156998	0.000301037586868013	6.55658762985239e-05	0.000317251750441532	0.000269759855928698	0.000366714344266728	0.00010207442331755	0.000133262798760566	0.00028720240214469	9.25387353366548e-05	4.69038163805043e-05	0.000291246920470074	0.000278100913866388	9.22837572250508e-05	0.000264963238939319	0.000228913208192433	0.00010981114248326	8.97217516945977e-05	7.51015642873453e-05	7.51015642873453e-05	0.000124161310260595	0.000209261313986992	0.000268565225850876	6.14512048004986e-05	0.000408224477649202	9.2026375610021e-05	9.75255526464003e-05	0.000245335662081682	8.56103774839223e-05	7.61162817463293e-05	0.00030893993725026	0.000111935651413914	0.000275170212995427	0.000115820252658734	0.000128358105054805	0.000334047514724339	6.60000754470912e-05	0.000285218261247459	8.01860637615257e-05	0.000114113262491338
CD22	9.27316603827384e-05	9.12403358040908e-05	3.55035421248687e-05	0.000165365107296982	9.62910148643384e-05	0.000106826756391953	7.7390484758163e-05	3.94213826061006e-05	7.34705924653014e-05	6.2343656877613e-05	6.6350782648108e-05	3.48373877197009e-05	4.15515817705791e-05	7.37817267471372e-05	7.43484061954502e-05	4.42461085024125e-05	7.22459466378063e-05	8.15251390096133e-05	3.96213879550373e-05	2.84498551130813e-05	6.66690253316014e-05	7.27440736864366e-05	4.45643510837654e-05	5.27857171156641e-05	7.8080642259049e-05	5.96938029994785e-05	5.84564974380175e-05	3.94621082886962e-05	3.94621082886962e-05	6.34648812831078e-05	6.35071765534624e-05	6.811935309945e-05	3.31191730207305e-05	8.56118508101878e-05	4.032826804388e-05	4.6684238595372e-05	7.70722420676798e-05	4.75584674248318e-05	4.06297879765789e-05	8.76809813676709e-05	5.91378168586948e-05	5.59876863544555e-05	6.45025342450626e-05	5.81294166936391e-05	6.24783727771429e-05	3.06810429053563e-05	5.99055268498862e-05	5.383177684898e-05	5.95470407973618e-05
CD24	2.31743520924707e-05	1.66856707647365e-05	1.50499331898487e-05	4.31814919074434e-05	1.98005793693298e-05	1.62282823413969e-05	6.04242205669286e-05	1.72026292677088e-05	2.49113240998735e-05	1.5747172575182e-05	2.71646639618338e-05	1.40737050159714e-05	5.1393128181988e-05	1.82881324332548e-05	1.97351443804266e-05	1.98667528946543e-05	1.64603978515782e-05	2.15050496711425e-05	1.91508584817177e-05	1.15261516682766e-05	6.43719194248628e-05	2.14950189833079e-05	5.70740084230543e-05	2.20774797452952e-05	2.24198782576698e-05	6.77462279363794e-05	1.50148723027934e-05	1.47895994138189e-05	1.47895994138189e-05	1.64503671401119e-05	1.81297809150228e-05	2.07791245381597e-05	1.0702601395663e-05	2.54276919837565e-05	1.77140568038239e-05	1.57897855990977e-05	2.32169651244009e-05	5.9379163334752e-05	1.8353771646177e-05	2.00594435268994e-05	6.13641057936349e-05	1.76714438051543e-05	1.32434806094617e-05	6.21611925893282e-05	0.000142924929939777	1.47795686800923e-05	1.98241398597465e-05	1.42989779023117e-05	1.42976710524321e-05
CD244	3.97173577713221e-05	3.42216329592295e-05	1.79248102098722e-05	5.59419817202239e-05	4.04942636371145e-05	3.35111646031894e-05	2.84424901921329e-05	1.98895302912774e-05	3.54594254143169e-05	2.95838851630423e-05	3.1718230291499e-05	1.43411735017956e-05	1.54206781514939e-05	3.26579699433896e-05	3.31037629172743e-05	2.09061196681424e-05	3.17749324525693e-05	3.63609531413528e-05	1.88025722865644e-05	9.89777629815923e-06	2.80794538215034e-05	3.3905137268243e-05	1.72673432005086e-05	2.48010156273214e-05	3.31197577091194e-05	2.53660459598164e-05	1.88914213266889e-05	1.64447208609958e-05	1.64447208609958e-05	2.9319116623558e-05	2.51640520024728e-05	3.18015899146422e-05	1.50305793955465e-05	3.59761626474298e-05	1.89413995855912e-05	2.19477940861837e-05	3.20812666499017e-05	1.84520147458085e-05	1.98410632696481e-05	3.34447270555919e-05	2.52230488502278e-05	2.65774906477378e-05	2.80719493103188e-05	2.41845578565025e-05	3.20059040544631e-05	1.39889049726676e-05	2.85422107132391e-05	1.67878739617169e-05	2.73543965189995e-05
CD247	0.000328203913295377	0.000560853427127874	9.42491744912026e-05	0.000286933545016228	0.000578668879674895	0.000138936280474008	0.000141001681884017	0.000104926437067291	0.000317316842401106	0.000294569823820585	0.000290003218638776	8.1248848003807e-05	9.54964389280154e-05	0.000131512676661769	0.000128893294394418	0.000116379396024464	0.000538730195289258	0.000137110509603459	0.000110300461869941	7.17281284082911e-05	0.000279419032142081	0.000141842722359007	0.00010579520952221	0.000265683817603083	0.000145017462627045	0.000120592812495006	0.000109451013897069	8.73277820314388e-05	8.73277820314388e-05	0.000543462408314899	0.000127266467298995	0.000135763788342771	9.363237791639e-05	0.000300890290074075	0.000105702133444228	0.000117951778867147	0.000151585868379478	0.000104414199914712	0.000103732056519309	0.000310388459887512	0.00012354620511105	0.000282320178539391	0.000533132362361751	0.000130114610501557	0.000344507292937675	9.20599950062793e-05	0.000292997440796634	0.000103372079997054	0.000532785145703703
CD27	0.000138199842788614	0.000123412075163618	7.71868658698638e-05	0.000197642726321639	0.000149909211898913	0.000697083052039455	0.000120185828605793	8.65549057885154e-05	0.00012151853440397	9.5550130601189e-05	0.000121383662419936	6.71472067179378e-05	8.14597918460364e-05	0.000174309452986904	0.000203924853978318	8.03687182325467e-05	0.000120877926318845	0.000190854299485938	7.94971839867189e-05	4.98405163517371e-05	0.000125169467890248	0.000183854279832105	8.41545236413162e-05	0.000102033665568385	0.00012278495743192	0.000108293616659814	7.05528898209167e-05	6.8018740991861e-05	6.8018740991861e-05	0.000113877907129726	9.7050026430569e-05	0.000182982745699759	5.44003145681553e-05	0.000138064970677482	7.10006783423811e-05	7.37503111623297e-05	0.000116400023233697	7.5940278409254e-05	8.58821185257376e-05	0.000111702705991142	0.000109889454875198	9.2800497828728e-05	0.00010433308016611	0.000103504520317161	9.79263478829895e-05	6.10187216672935e-05	0.000102168537810263	6.96813556056977e-05	0.000104509867227796
CD274	6.47996646016849e-05	5.63838393504041e-05	3.44876537796021e-05	4.83137410208222e-05	6.41670601055719e-05	0.000784203533802536	5.21514880787812e-05	3.912267302963e-05	6.18086763280466e-05	4.42067637886872e-05	0.000178212578946633	3.03987339193134e-05	3.44815819323619e-05	4.50679603956015e-05	4.96891336828548e-05	4.19387010389238e-05	5.32987483107524e-05	5.36541179927605e-05	3.82760572949068e-05	2.06955571672096e-05	0.000176288621180344	5.23856849809111e-05	4.00147434676008e-05	0.000169066822712227	5.77292021039509e-05	5.10739482376763e-05	3.7146468597912e-05	3.40613776106825e-05	3.40613776106825e-05	5.20303153362291e-05	4.49296893673673e-05	4.87230412773751e-05	2.43367885636091e-05	0.000181203567195904	3.73036818055807e-05	3.34825449080648e-05	5.40754457419944e-05	2.981827934464e-05	4.19298137215293e-05	5.70164437700092e-05	5.28142562168609e-05	4.80279006958135e-05	4.471259078965e-05	4.91604998477575e-05	3.96655079352195e-05	3.27929446505163e-05	5.26629199083058e-05	3.34838248871085e-05	4.73952961166563e-05
CD28	0.00041042317243331	0.000135414763941853	9.04480141378e-05	0.000266457009861163	0.00025337785426888	0.000125481095035901	0.000212548229157493	0.000103073118993562	0.000306898919208465	0.000270862905651826	0.000294640496717764	4.72325343407698e-05	6.14132304953218e-05	0.000182384268219272	0.00019090749716913	9.2504350673683e-05	0.000116069935739528	0.000191613343042889	8.10161992369683e-05	3.77417027632854e-05	0.00027675510462915	0.000190991990535166	7.46189581481851e-05	0.000260235479323726	0.000216363707158108	9.45751840209509e-05	7.80655140822002e-05	5.87206856551772e-05	5.87206856551772e-05	0.000115448583314935	0.000196028604389536	0.000179503838937113	5.6468337663739e-05	0.000398164750197112	7.98792456680521e-05	9.08733551487253e-05	0.000230433621889392	7.26090855132047e-05	6.6946284839898e-05	0.000292460082386463	9.49540611315732e-05	0.000259868796420829	0.000106840860946199	0.000109023975677581	0.000322529554721268	5.80993331911215e-05	0.000272493901454145	6.65773627546231e-05	0.000102823478053788
CD36	0.000153536569908011	0.000573232901002687	0.00018602988131858	0.000270918287046679	0.000592139744547895	0.000141887182217105	0.00029768287814007	0.000200263529950409	0.000309171976952216	0.0001103991284874	0.000347329254363034	7.179418040369e-05	0.000231056041155769	0.000196233879119783	0.000219549014496618	0.000270217521368717	0.000557199786057251	0.000206369133184887	0.000262369546121291	6.12014883756957e-05	0.000340175414779825	0.000206689895650114	0.000263063682319711	0.000157074651201939	0.000599102807810876	0.000773074558339962	9.56752703310648e-05	7.96421559377115e-05	7.96421559377115e-05	0.000557520548782739	0.000114582114377527	0.000198841920001681	7.14446730296499e-05	0.000191693847400426	0.000255983873239209	0.000261699276511594	0.000304836717871415	0.000280035619167797	0.000556635636555786	0.000134629725717298	0.000747584375405694	0.000104683725022851	0.000547064532069422	0.000453318284927126	0.00010987877475247	7.99629183732999e-05	0.000118917373642667	8.78272947801668e-05	0.000543286899701553
CD3D	0.000329673853100893	0.000559716535115171	9.47036875959448e-05	0.000218072291419671	0.000580241200505814	0.000683980354569564	0.00013720624692187	0.000111197415679996	0.00031490595833551	0.00028423617488997	0.000146764270760116	6.26597379093694e-05	8.37084304700894e-05	0.000125986315768866	0.000125170408910376	0.000102320240673128	0.000535528791918306	0.000131658529460993	9.26042523995422e-05	5.33742276949097e-05	0.000140775807122662	0.000135496468761192	9.63317768569779e-05	0.000120657695428294	0.000145926021127928	0.000123846767889153	9.65634691762965e-05	7.2375726140013e-05	7.2375726140013e-05	0.000539366731041151	0.000117088135393995	0.000125780480365408	7.16504567106997e-05	0.000161532165402191	8.58265125726282e-05	9.77570321149283e-05	0.000143194710905062	9.04456734861917e-05	9.53355630837381e-05	0.000309149187192543	0.000125169662722625	0.000272305654703729	0.000529856577594864	0.000122438352159957	0.000205068830660029	7.6213665229136e-05	0.000288799382961211	8.68474809379506e-05	0.000522873003122444
CD3E	0.000303615878817674	0.000560148152621767	7.22380925679612e-05	0.00019322178729439	0.000580737245044153	0.000132066423244264	0.000115708582700178	8.28318501572262e-05	0.000288455244222866	0.000257804272210606	0.000122488825676664	4.7492006875016e-05	6.11144797375018e-05	0.000179016225117359	0.000192295512742152	8.26982183090217e-05	0.00053714215102784	0.00018630351936078	7.59264659831156e-05	3.75536721942589e-05	0.000110447744401549	0.000184847167899361	7.06571368356689e-05	9.25980152298839e-05	0.00011720644836906	8.80309062901425e-05	7.72697608312863e-05	5.42637590946804e-05	5.42637590946804e-05	0.00053568579973576	9.78588534271828e-05	0.000178075415766976	5.20472466675599e-05	0.000137649460953463	7.21044607128e-05	8.19380573209178e-05	0.000127749664131996	6.79231503881468e-05	6.53832504182125e-05	0.000283026786242099	9.0004731776629e-05	0.000247970676017188	0.000529854857341458	0.000100547947336481	0.000180027722361082	5.28074076240891e-05	0.000258564433600878	7.04980085374924e-05	0.000525092041499754
CD3G	0.000340619077963383	0.000585770109684122	9.46575073825599e-05	0.000268319647057634	0.000606524084542266	0.00067424172804089	0.000135540675274722	0.000107677053275116	0.000321539617651322	0.000289186737007767	0.000283527388026101	6.05727499916407e-05	7.59165383732547e-05	0.000125107356900284	0.000120655193087973	9.98771055597353e-05	0.000555012303935158	0.000127835065117158	9.30050706504637e-05	5.50426864233395e-05	0.00027078746962103	0.000130943358280374	8.71371872517007e-05	0.000254203360200263	0.000135696933963155	0.00010157716556541	9.82025911210354e-05	6.74447849119289e-05	6.74447849119289e-05	0.000558120596861995	0.000118956565829898	0.000124071323219733	6.75242252591944e-05	0.000302606848074842	8.68575597980305e-05	9.68482529794234e-05	0.000148280593621224	8.18079449239689e-05	8.0421411080611e-05	0.000319865102613735	0.000103877555252044	0.000279196043765113	0.000552284594341624	0.000116461215096178	0.000207117460735589	7.0553077942937e-05	0.000292215589818142	9.13305563062678e-05	0.000545101050517704
CD4	0.000355499113437028	0.000548762977693351	0.000103111515494096	0.000225318935094752	0.000603824986049118	0.00013070383696697	0.000162281879152601	0.000114872261726419	0.000296480937325168	0.00028359667715494	0.00012117080440267	8.0040942516782e-05	8.75070448942726e-05	0.00018468521018272	0.000282149312901271	9.61565252265135e-05	0.00052849464237893	0.000190869717183495	9.6353111111795e-05	6.79427194826679e-05	0.000117538793905865	0.000196442697898356	9.2524514943576e-05	0.000110431616392354	0.000171225096246048	0.00010668693708848	0.000100112692558154	7.984435666977e-05	7.984435666977e-05	0.000534067622563302	0.000155174701631224	0.000196639283457241	8.32722654602535e-05	0.000180188980469837	8.43957789586572e-05	9.401145343275e-05	0.000165913889668908	8.84914704966512e-05	0.000101664317626217	0.000300437104665198	0.000108574909490321	0.000273981002860714	0.000522310134943283	0.000103263702848414	0.000201590600715085	8.54173372774912e-05	0.000285741749210149	0.000100309278350029	0.000522306875735284
CD40	0.000267039608114157	0.000169599354114714	0.000113036826961137	0.000306272192136859	0.000276862931491732	0.000223433900452376	0.000304239215115219	0.000137228039227285	0.000170331261545804	0.000135831013442859	0.000179172920622608	9.62677853628053e-05	0.000161553661334879	0.000279562076102271	0.000326362172919579	0.000131516620031583	0.000164642666056476	0.000300584363020343	0.000111779704452713	7.32076966896537e-05	0.000236879046916658	0.000297788160483883	0.00018922274657808	0.00016086479838798	0.000669278558732672	0.000639038582720551	0.000120961388946905	0.000116004700992369	0.000116004700992369	0.000161846463092853	0.00022822496649897	0.000278051244352898	9.70163720389135e-05	0.000275881267099766	0.0001073254077195	0.000115324493796714	0.000246533088802277	0.000181792864562229	0.000534525174539916	0.000159776030397556	0.000630276337950612	0.000127831927078434	0.000143620379180918	0.000207530868708113	0.000134136773594259	0.000113208498154607	0.000152023139463332	0.000101224473605929	0.000137655250793512
CD40LG	0.000393318126670684	0.000231572420971174	0.000182536212088997	0.00022567948235523	0.000410463219269482	0.00102285193950761	0.000481552550051845	0.000204587396163247	0.000398865275452273	0.000171499186766953	0.000525214120887685	9.51376505069169e-05	0.000229877643242817	0.000274989825862939	0.000181725860506075	0.000329650141122292	0.000197775259034914	0.00029499871145649	0.000313372759549412	7.12878565917741e-05	0.000460703990482422	0.000291274130839515	0.000265140009801125	0.000303254431505715	0.00035931574239813	0.000319700936166941	0.00014521219360066	0.000111415031653745	0.000111415031653745	0.000194050678681686	0.000324102991777496	0.000274996749855133	0.000102284051918897	0.000519666971232411	0.000307598956620791	0.000324243741383895	0.000546062680988997	0.000279081786251513	0.000126625820650282	0.000214427328575439	0.00030035276060979	0.000154854401847294	0.000177766373606786	0.000487099699894486	0.000171776999709673	0.000107690451059567	0.000176905585804265	0.000128934812489481	0.000171999494684402
CD44	0.000773803628727218	0.000693156640224427	0.000247303729014824	0.000417785416372746	0.000978661518588431	0.000510834189080984	0.000691030313445681	0.000292182786123443	0.000523636872129806	0.000433613319341443	0.000805063481409534	0.000198046686198102	0.000226587026390066	0.00056310610521285	0.000520380339366994	0.00028598466162811	0.000662848117170383	0.000591812092694861	0.000263693332030601	0.000163303558340719	0.000910954228276357	0.000608470590345194	0.000391875407693634	0.000756075332283439	0.000617426504970631	0.000333686266655185	0.000250646538926996	0.000220338015200707	0.000220338015200707	0.000679506613516962	0.000536151416842723	0.000586179260929894	0.00019596110828346	0.00105523023901959	0.000241105604127805	0.000244949257870267	0.000585139567007475	0.00021137577503389	0.000295980271349841	0.000488298750526738	0.00047315049633237	0.000429769666131978	0.000634142128503276	0.000440863556667101	0.000476773238205406	0.000236996512370493	0.000474648723239888	0.000228355209669279	0.00063462755663875
CD47	8.34846836834963e-05	8.33191918729695e-05	5.30616827884442e-05	0.000524441069039718	8.65831492175921e-05	7.61098992417305e-05	0.000111001381510564	6.21745742423244e-05	7.88899193360597e-05	7.97628690415521e-05	8.56901900416989e-05	0.000453675894305586	0.000150129719440911	7.32151527855708e-05	0.000459122786965802	7.62643787770467e-05	0.000462705359556649	0.0004621357116206	7.29589197359861e-05	6.25240611263799e-05	0.000120097756889778	8.56840655933251e-05	0.000110671945635594	8.99555186746839e-05	8.35566262044771e-05	0.000116504770579245	7.75951859117068e-05	0.000456981352828475	0.000456981352828475	8.62537133166509e-05	8.08591431722614e-05	8.23786064536974e-05	7.71373285260486e-05	9.02849543932477e-05	6.71514872919462e-05	7.28719998209554e-05	7.65938145610771e-05	0.000110414908527734	7.99217314473015e-05	8.02207263617407e-05	0.000113369428931852	7.40423564452704e-05	7.37848006074902e-05	0.000106406617042202	7.92732101130569e-05	8.0529707379307e-05	8.31552479764844e-05	7.4289726930616e-05	7.71408219421398e-05
CD48	0.000154047131938592	0.000136077675192296	0.000124991678156533	0.000242992142897585	0.000168365551787142	0.000180395728547187	0.000326264805087702	0.00014231209204408	0.000137773773656756	0.00184326294678061	0.000153426674190734	7.87301637994419e-05	0.000255223576363099	0.000203225694791	0.000236226218042416	0.000104945515216166	0.000143779418889684	0.000224609171552106	8.70429384927817e-05	5.72465645305736e-05	0.000345150226719279	0.000219599566772586	0.000296669067141698	0.000140104294965816	0.000155687562060505	0.000360355921550198	8.89309967559156e-05	9.66327404365426e-05	9.66327404365426e-05	0.000138769814260761	0.000121218873570472	0.000201696989943656	0.00181043468747564	0.000169700032698762	8.76251014924618e-05	0.00182375706371643	0.000134541252998139	0.00204469878536907	0.000108189247472578	0.000121759255239211	0.000331137755692488	0.000107130980562951	0.000122395942240231	0.000309991446754373	0.0018454800383192	9.16231357125678e-05	0.000124451394122098	7.1028420152905e-05	0.000121449400394639
CD70	0.000126294858598296	3.88942622352362e-05	3.42522233277298e-05	0.000419893843459494	0.00012954056681145	0.000653975595503149	0.000123927524048153	3.4978889137418e-05	4.2972585762487e-05	3.84421220304867e-05	4.25131340353031e-05	0.000412387653085807	8.39686310708923e-05	4.12650384392515e-05	0.000417864155650553	3.82921077233495e-05	0.000422130184912943	0.000419917278412981	3.64757618046452e-05	3.37934511278947e-05	4.41378811590403e-05	4.33169908121836e-05	3.99168547762688e-05	4.18247378921258e-05	0.000120429211539837	3.6934540128885e-05	3.0968076061912e-05	0.000414203999434414	0.000414203999434414	4.55298976471869e-05	0.000121614380537675	4.1500644948615e-05	3.37616439114412e-05	0.000125835406962464	3.75654419850681e-05	3.4450040118669e-05	0.000122302776939621	3.42776416336404e-05	3.4602196572808e-05	3.56485541306872e-05	3.87316857016632e-05	4.15575238696441e-05	4.34779453182015e-05	4.06052509615457e-05	3.78956234174839e-05	3.76037114942424e-05	4.22841895501629e-05	2.91517302063705e-05	4.48032318851998e-05
CD72	4.98277433681234e-05	4.51406348888329e-05	2.76477228940658e-05	0.00011735093467211	5.7581533666961e-05	5.85605300492263e-05	4.41509191185627e-05	3.06253659574222e-05	4.16920426146835e-05	4.45923606674073e-05	4.06754263684812e-05	1.98529346948694e-05	2.74529771757107e-05	4.33929481070358e-05	4.40165982719494e-05	2.94887010022677e-05	4.48059968488807e-05	4.46229177495223e-05	2.44927707183487e-05	1.91696845795625e-05	4.25686439810647e-05	4.46294540326152e-05	3.1381918630729e-05	3.60421266981349e-05	4.97072471466608e-05	4.38023365790468e-05	2.51835030057751e-05	2.48488649638991e-05	2.48488649638991e-05	4.48125332242264e-05	3.76244017395647e-05	3.96335238007942e-05	3.23890190537386e-05	4.8811127090297e-05	2.65110579481724e-05	3.70223187818077e-05	4.22577014010484e-05	3.92531088854113e-05	3.19423164582342e-05	3.73868446151707e-05	4.34647641115771e-05	3.40810998752727e-05	4.35760272651974e-05	3.60152183396916e-05	4.92009762317269e-05	2.485540127809e-05	3.7058742885189e-05	2.01875727153246e-05	4.18348901544943e-05
CD74	0.000153326609761519	0.000146131678594135	8.03714485923832e-05	0.000165717833902123	0.000205867037540765	0.000125509376756445	0.000138048297814476	9.69388432328888e-05	0.000105377340571375	7.91057697758621e-05	0.000115315746031806	5.04361354053095e-05	6.70156198684197e-05	0.000224646648114907	0.000262884708038246	7.95819033684988e-05	0.000139895673358221	0.000233370581843281	6.84582299709769e-05	4.1661978455756e-05	0.0001138608490547	0.000239420654670184	7.81270064494613e-05	0.000103343723921307	0.000169649926177642	0.000119381153260255	6.779581391904e-05	6.15598087608071e-05	6.15598087608071e-05	0.000145945746076578	0.000127531172636533	0.000228296981306676	5.3310332714048e-05	0.000163265015164887	6.30145086159803e-05	6.52823547299818e-05	0.000139503194601594	6.29628510085791e-05	9.86049615316295e-05	9.35912511356719e-05	0.000120245760108913	7.68379237134528e-05	0.00013117173984264	9.0099028460742e-05	7.79209258226651e-05	6.76098813835821e-05	9.34053185715416e-05	5.66721404736199e-05	0.000129378351443339
CD79A	0.000100829925197486	0.000103914033832437	7.90955233526331e-05	0.000194810252835492	0.000115719059423563	9.6523380360832e-05	8.09065011026441e-05	8.42072876921593e-05	8.28060846071285e-05	7.31887326672682e-05	7.5714900855398e-05	3.88381512762201e-05	4.37626112696423e-05	7.87039325461911e-05	8.22835722793528e-05	5.14246924455827e-05	9.02329094731114e-05	8.57847466514427e-05	4.63004604476258e-05	3.30126845463857e-05	7.35648234441051e-05	7.9639010617333e-05	4.92746151510933e-05	6.21068556053335e-05	8.47266327905421e-05	6.32524288821764e-05	5.76435075058678e-05	4.39623832520673e-05	4.39623832520673e-05	8.40871734258711e-05	6.94485331076896e-05	7.45147785305283e-05	4.18073405429355e-05	9.37387415962659e-05	4.63129280143176e-05	5.54153859117027e-05	8.30565784113521e-05	5.19650225401216e-05	4.79705148925449e-05	8.90248996901162e-05	6.45527148772449e-05	6.40862748449459e-05	8.31520954491979e-05	6.28826603598187e-05	7.52674450191448e-05	3.78166471179764e-05	6.91980392899764e-05	5.25192755732175e-05	7.89754088692321e-05
CD79B	0.000164701296168568	0.000117603144456298	0.000165765866065138	0.000204404443222014	0.000173832989487977	0.000101943153526884	0.000139579360107614	6.38206908412408e-05	0.000107294997504708	8.74368678519513e-05	9.61933097759202e-05	5.37385745114531e-05	6.274210323712e-05	9.66745933629858e-05	9.60426737591141e-05	6.998332668551e-05	0.000101715374162842	9.98371451878246e-05	6.84498908585389e-05	5.00490747326757e-05	9.03828996112727e-05	9.65483170675576e-05	6.41729165964151e-05	7.81931653086036e-05	0.000141881593998605	7.82441024398674e-05	7.11597806989333e-05	5.52720104772723e-05	5.52720104772723e-05	9.84265459904565e-05	0.000127389625829814	9.50148810517927e-05	5.01251971756642e-05	0.000153599608587679	0.000171928501913298	6.8125341605139e-05	0.000145389770162099	6.18941489888809e-05	6.49417147878959e-05	0.000108471451334071	7.86648849809567e-05	0.000191240028171711	9.85528223287386e-05	8.21730609948848e-05	0.000212827878037876	5.1983182352129e-05	8.92948530701608e-05	6.96263447269242e-05	0.000200371721289965
CD81	0.00025964646727375	9.34491292458074e-05	7.71879782857358e-05	0.00013862017379245	0.000100839915713069	9.24765688956928e-05	9.68333047920718e-05	8.72188768898786e-05	0.000257412826880214	0.000249857241544555	9.76417930484174e-05	0.000100840905090108	0.00010399925398566	8.35613993067712e-05	9.79694116669842e-05	8.97643389570748e-05	0.000100477641646018	9.36860969037517e-05	9.8969538697706e-05	8.95019276407506e-05	0.00010497195606644	9.43095678907538e-05	9.70945018719754e-05	0.000100136630563915	0.000119937999840076	0.000123352536408737	8.46071928505141e-05	9.16357053273702e-05	9.16357053273702e-05	0.000101101112844003	9.19979794397784e-05	0.000103514767973628	8.22087534596145e-05	9.98754334216223e-05	7.97334402584468e-05	7.97139160616801e-05	8.95031419065469e-05	8.53620931870852e-05	0.00012940439659233	0.000252255681186625	0.000125034522241427	0.000249876765708727	9.03529440231093e-05	9.45996642454443e-05	0.000170873568786386	9.22591763295282e-05	0.000259907664656605	9.38123927316011e-05	9.10702141892454e-05
CD82	0.000237927832371926	7.4379283078879e-05	4.88431767934428e-05	0.000117014189278465	7.89971186368327e-05	7.38095211860706e-05	0.000137649327517747	5.67414005110375e-05	0.000238130279658042	0.0002218877171365	7.69732569249919e-05	3.88672595047172e-05	0.000108090932620716	5.80279771015905e-05	6.10041222900764e-05	6.26477171276342e-05	6.5193669877069e-05	6.36424967418534e-05	5.28731552418614e-05	3.17650165540525e-05	0.000140319079164515	6.57901571836014e-05	0.000125993539321837	6.51150216061667e-05	6.8847389709906e-05	0.000141801075566648	5.78274345848955e-05	4.86418214236873e-05	4.86418214236873e-05	6.73413303862356e-05	6.24452700369487e-05	5.60155952028854e-05	4.64051547203288e-05	7.67708098546541e-05	5.47494934024451e-05	5.82633899948113e-05	7.43035054242321e-05	0.000131014628585107	4.74170395921867e-05	0.000233309996951413	0.000132395659105744	0.00021837382037553	5.95791502800607e-05	0.000137851774518078	0.000267086885612138	5.0789481824785e-05	0.000226272044513117	4.8052872721911e-05	5.94431065548869e-05
CD8A	0.000133216449619924	8.10271295584114e-05	6.61608874501922e-05	0.000137060943472344	0.000138098115437892	9.63235102742257e-05	0.000190955791662458	7.6138917330065e-05	8.34149705878094e-05	7.75248049072798e-05	8.22373179496187e-05	5.39336711756197e-05	0.000119555171285738	0.000136509294448026	0.000157466628152723	6.28559818887867e-05	8.54088477808417e-05	0.00014693680591562	5.68214599322975e-05	4.47378195030516e-05	0.000154702074331324	0.000143991020277075	0.00013532073842427	7.64037433389345e-05	0.000126767553524665	0.000160586913873252	5.55864749674079e-05	5.99681930558605e-05	5.99681930558605e-05	8.24630618309238e-05	0.000112657460697715	0.000137956498206234	5.69658160315521e-05	0.000132038797049467	5.28779520882969e-05	6.2799390686681e-05	0.000118491035276979	0.000146420230095438	6.50979781180981e-05	7.61454637481507e-05	0.000149430831132675	6.76033662825703e-05	7.4981336118696e-05	0.000141154312790112	7.74000635028916e-05	5.70224073188284e-05	7.75813959944137e-05	4.9551952990321e-05	7.24850320046811e-05
CD8B	5.45376460471626e-05	5.79983172200459e-05	0.00149070050640793	6.68887660111039e-05	6.683082233016e-05	5.46206320085116e-05	4.46678540055005e-05	0.00149462372233434	4.78158674584902e-05	3.87305995571099e-05	4.64645550873095e-05	1.76860205377336e-05	2.5205597275423e-05	4.03265633694523e-05	4.13493689509944e-05	2.84035587334268e-05	5.20769564868919e-05	4.43565190654926e-05	2.57181078369365e-05	1.46793371729363e-05	4.62757735296154e-05	4.26573082259998e-05	2.82147772531263e-05	3.67332568888691e-05	4.80496696319386e-05	4.13631824843222e-05	2.62928321532323e-05	2.03714714678029e-05	2.03714714678029e-05	5.0377745605296e-05	3.51253373520405e-05	3.99718572719128e-05	1.93182908331305e-05	5.31863336904347e-05	2.44803433088373e-05	2.90495890484556e-05	4.48566355062703e-05	2.90848803815983e-05	2.89111420139737e-05	4.57051408868168e-05	4.11391095291609e-05	3.41613538578456e-05	4.80470007746583e-05	3.79460753705905e-05	3.92447449530425e-05	1.86722605575057e-05	3.80845693436213e-05	2.36073812623493e-05	4.64545301609902e-05
CDC14A	0.000430053094467486	0.000119395726642195	8.64999483214715e-05	0.000379515088538269	0.000420572836967345	0.00010860868539373	0.000420516266567073	8.66244838711698e-05	0.000120867588964473	0.000122838267057777	0.000113952854327614	0.000134689499158505	0.000132096606215351	0.000483326523986928	0.000280966900139843	0.000120771243510922	0.000124218351662519	0.000476779230095228	0.000121858478693504	0.000147376320695733	0.000123987210149175	0.00048342304768953	0.000130805599326003	0.000133427692685524	0.000397608396462505	0.000100728329133843	0.000128779639199579	0.000133602264098974	0.000133602264098974	0.000130862169506584	0.000429956748576698	0.000484510283301269	0.000122741921558344	0.000423138359527856	0.000120646707965241	0.000103267083091285	0.000410481910516505	0.000115572520811515	0.000108984964984765	0.000128875984519317	9.84572471959513e-05	0.000140217892079891	0.000130765646114668	0.0001113307610787	0.00025461867570169	0.000140246081876511	0.000140342427422369	0.000129866874346421	0.000130737634259655
CDC14B	0.000551099072362614	9.68192996916831e-05	7.34625763352869e-05	0.000337747831244843	0.000384800993808176	7.89349299693277e-05	0.000372887177928975	6.10423705663315e-05	0.000260794286134094	0.000250183731067298	9.48374346912201e-05	8.72821167221276e-05	8.32148184467446e-05	0.000447097993672546	0.00024449814697431	8.54600886526541e-05	9.19111463881336e-05	0.000438928922591964	8.98671779516762e-05	0.000105027010051086	8.79949115325831e-05	0.000437549158562816	7.86175654688439e-05	9.08726085705097e-05	0.000362178628659126	6.48454505345626e-05	8.77831807316653e-05	8.2875027400276e-05	8.2875027400276e-05	9.05313815599837e-05	0.000375764874525993	0.000441956248037687	7.48495340264337e-05	0.000385142221424317	9.78802944150193e-05	7.88143601299831e-05	0.000379729700723621	7.17859686587168e-05	7.23161052216932e-05	0.000263117378185791	6.5031318746904e-05	0.000269249665234436	0.000100080216688893	8.25823916071674e-05	0.000171342037510538	8.14952625048384e-05	0.000256829459621606	9.21902700196882e-05	0.000102951587317531
CDC16	8.53725074224031e-05	8.85043414712059e-05	0.000267213810395818	0.000168852403926021	7.95171240044291e-05	0.000485901461118586	0.000194016157450818	0.000123709822280747	9.93877658153397e-05	0.000185758596032593	8.82314139385632e-05	0.000749285309677922	0.000782650069240038	0.000487284827452122	0.000160850814729706	0.000169311397732365	0.000149835514343885	0.000146273303904648	0.00069298217857057	0.00140509585621744	0.000179650549530546	0.00014266928935544	0.000260730533328294	0.000140930531560623	0.000105309881481099	0.000227163304157942	0.000164283357100129	0.000225614529691778	0.000225614529691778	0.000146231499702579	0.000155296139587591	0.000666340069819919	0.000255682227960477	7.42161555790034e-05	0.000312815386050031	0.000202983110349013	0.00010259702198881	0.000310821275284308	0.000695695036732407	9.43597248877383e-05	0.000210744275205808	0.000295590871530248	0.00049084703844868	0.000208031415913795	0.000188360667154198	0.000222010515376781	0.00015208688328759	0.000687954137602554	0.000289735488236994
CDC20	0.000409013270510527	0.000183711614979691	0.00063271348403754	0.000749691918015869	0.000228254512963234	0.000975048521266396	0.000432772873424103	0.000611198241436006	0.000348583940506639	0.000469733910054636	0.000152351315305335	0.000862817480034801	0.000568006575070114	0.000978756801406163	0.000776120010710837	0.000665727672845411	0.000687470932272968	0.000673289100539033	0.000343171731511428	0.00116945582116473	0.000329533335302291	0.000624209501414868	0.000842909692972364	0.000622917464221712	0.000303125771994481	0.000444394972433664	0.000681614103530513	0.00118537342084396	0.00118537342084396	0.000638391332610093	0.000726157001297898	0.000301653560652823	0.000786877642669851	0.000212780644985755	0.000687242914584925	0.000316311493693463	0.000255590853365623	0.000518010022987312	0.000390706650745014	0.000364470371959729	0.000419878462262901	0.000840665331964388	0.000992938631989487	0.000372343543924447	0.000387505147575065	0.00113629382085808	0.000819150089420663	0.000359058163302694	0.000659906574254743
CDC23	0.000110832939320876	0.000108009688606024	0.00056262215776713	0.000632205880299271	0.000100034695613255	0.00025612709691683	0.000162426266196488	0.000177006180163296	0.000133518151470181	0.00200874828969048	0.000114744389335356	0.000716565487382138	0.0003418644535608	0.00026198678535124	0.000601871184066952	0.000236422152478744	0.000587145443608821	0.000584027173029798	0.000252139951523386	0.000398269701895392	0.000145380174565057	0.000201548095637064	0.000267057937128553	0.00019669084857846	0.000120263733479346	0.0001790274364865	0.000221711933316007	0.000700847689611063	0.000700847689611063	0.00020466636674535	0.000213736940270353	0.000217265895039161	0.00211165229134973	9.20591774185853e-05	0.000622038129850937	0.00202970583391726	0.000131790480985872	0.00206578432162118	0.000240613203889207	0.000118807932407399	0.000173584730696502	0.000601080587196144	0.00026510505628114	0.000185111478256114	0.00200873725372191	0.000318368611244484	0.000215464610689117	0.000237429732383947	0.000590282343747824
CDC25A	0.000687175286210764	0.000178385739463273	0.000711436010609256	0.00119875586499679	0.000498093845984922	0.000608206575333698	0.000691659784460932	0.000582866254195551	0.00051692479358109	0.000492977831361887	0.000328991688298853	0.000769065178595206	0.000732333314445794	0.000965537464925118	0.000829738800160288	0.000790665801942883	0.000659966083245913	0.00100369871468043	0.000436942446475788	0.00106956097876999	0.000342561501867283	0.000954402308211522	0.000804235615715166	0.000611818012673965	0.000530481590480597	0.000397733352592588	0.000641208188733428	0.00112278853416157	0.00112278853416157	0.000610669676299019	0.000960916294750007	0.000600678952852225	0.000766718840042445	0.000499242181241612	0.000919235557056427	0.000483892514600681	0.000678089970722814	0.000521394770553917	0.000289334065865997	0.00036746718039594	0.000373800910591533	0.000928320873990553	0.000621804835449062	0.000521409290278247	0.00054000380129492	0.00107349212535704	0.000799751118235743	0.000287484834118503	0.000739239432567359
CDC25B	0.00067090260782655	0.000188982405198873	0.000287229356999745	0.000884413226747586	0.000503186775871263	0.000537042639886719	0.000664250677439467	0.00014812389515624	0.000889310055610771	0.000373623412702957	0.00071090310321025	0.00116897078667082	0.000924484231503767	0.000890643322136859	0.000759908070674968	0.000765701033005467	0.000604064944230815	0.000939198081995079	0.00128650006947613	0.00145418290873783	0.000311510626321321	0.000540377791451322	0.000366308555363519	0.00019455353130063	0.000498621307273891	0.000340878741648263	0.000233089212718704	0.000648171751846596	0.000648171751846596	0.000205244653108545	0.000547293582895084	0.001061176827753	0.000250014388881454	0.000492495653497081	0.000904806494087713	0.000766363960230098	0.00106364315360911	0.000390213945329374	0.000721478221434914	0.000356698237147763	0.000317636279901094	0.000512065947365008	0.00055551018382207	0.00088265812640214	0.00042399849104656	0.000249351460896695	0.000372960485054998	0.000753888249114515	0.000344350115507927
CDC25C	0.000678273288215578	0.000184584634103179	0.000552257842609551	0.00115892993826685	0.000491613258476171	0.000908618809523564	0.000695858805122396	0.000174039152584934	0.000905765957421418	0.000447716913364738	0.000862869575147847	0.000723164555679682	0.000481214600757584	0.00127004514893759	0.000788934532489433	0.000797405570091027	0.000622375731893615	0.000967199868931462	0.0008198947527934	0.00103220723066528	0.00048556607464806	0.000560680657553619	0.000420102069540924	0.000359620168344702	0.000511577979122381	0.000393277943290235	0.000262884274633486	0.000700675372372598	0.000700675372372598	0.000215856521906847	0.00056991289953142	0.000583169840899641	0.000339356524973743	0.000635376905258531	0.00117562425857436	0.000842605931490318	0.00107316230597928	0.000496813224891777	0.000258310425615555	0.00037124466302718	0.00036176714956424	0.000780735240842672	0.000925221013818069	0.000923351476519711	0.000494012439692338	0.000294156163053743	0.000402516551239475	0.000285373457462523	0.000594075212461459
CDC26	2.96981026477794e-05	3.22320837627883e-05	0.000149264117978972	5.83332687311509e-05	2.91337520006921e-05	5.95738150785803e-05	3.79418317620632e-05	3.41945589920456e-05	3.53661594798266e-05	5.03784465924082e-05	3.11573460623198e-05	7.81576439196683e-05	6.57577580628197e-05	6.17793588707865e-05	5.19127267404017e-05	5.14626322419256e-05	4.99353349122431e-05	5.13976371397461e-05	6.30241177685363e-05	9.61346191216297e-05	3.11762560750082e-05	4.4135764739477e-05	5.14815422815156e-05	3.90289997355974e-05	3.11649636013061e-05	3.8135763531787e-05	4.88929072644092e-05	6.6596158306196e-05	6.6596158306196e-05	4.26734625303222e-05	4.57945754354474e-05	5.56972501518066e-05	6.64749193345879e-05	2.54892892114211e-05	0.000166532191025075	5.86032657003872e-05	3.79229217563643e-05	5.99060088057054e-05	5.62661596315691e-05	3.27964344636261e-05	3.68519304622927e-05	0.000158307372218561	6.03170566931776e-05	4.36098885714686e-05	5.12593336219756e-05	5.93342859120797e-05	4.32378132084427e-05	6.04543927302674e-05	0.000157743021393059
CDC27	0.000154593599055041	0.000150769060991351	0.000557494793732025	0.00075648860565543	0.000135849253410667	0.000605511634170301	0.000251036561117489	0.000576892456340873	0.000170642036307431	0.000275458261376243	0.000156043951350734	0.000730008582457602	0.000400641626205102	0.000684707205217753	0.000697290359759742	0.000644932454210535	0.000609788953875182	0.00068180888744425	0.00027211731995208	0.000406628070766972	0.000232964478728899	0.000678685608355066	0.000721852982166705	0.000610811934447408	0.000161224659723535	0.000266792253264705	0.000643803824096167	0.00110282371866942	0.00110282371866942	0.00060666567449657	0.000628884017963208	0.000305870473223292	0.000749748680314659	0.00013999551418721	0.000625534792014242	0.0002949806960033	0.000174116033488517	0.000384499852025895	0.000259225945979377	0.000169513406718526	0.000254193624092865	0.000606012357260271	0.000612687271481453	0.000267084998213634	0.000274998191663093	0.00109970043792521	0.000625410019989792	0.000270988690304219	0.000587268012232457
CDC42	0.000492553160393069	0.00119708918162649	0.000216827143294109	0.000805996750716122	0.000322581040191748	0.000237334949872509	0.00034292973194547	0.000620271733051143	0.000466949661596097	0.000486826363619285	0.000289822668609116	0.000308962876632358	0.00033417761333051	0.0003491761032428	0.000369297530053768	0.000675900285672221	0.00030456934547407	0.000360424248826671	0.000301371072742652	0.000298577785756717	0.000332163172644383	0.00075374700067771	0.000718240790425779	0.000690737225790972	0.000710130966123237	0.00072944681439827	0.00157601192396826	0.00068349209019331	0.00068349209019331	0.000697892098029174	0.000701503783983884	0.000379217789195523	0.0006957769866008	0.000315426167349843	0.000272455695522472	0.000294862430480024	0.000300589227286606	0.000339781777546699	0.000710912810181806	0.00136706130290354	0.000726867972081819	0.000464419628791078	0.000293321199959514	0.000317326233572068	0.000528077904019705	0.0010768148422299	0.000867864218407363	0.00120148271152891	0.000294447507930029
CDC45	0.000100654220993705	9.91678046394471e-05	0.000996722676421321	0.000637245856087816	8.68023374101919e-05	0.000910143816823378	0.000207576475180462	0.000606787116315708	0.000125120927477443	0.000274072469515295	0.000105230715178538	0.00072156956356614	0.000376164513674552	0.000915226979544785	0.000673368691723384	0.000576647151423269	0.000602413149368725	0.000598155952584697	0.000230425457268605	0.00104879821853538	0.000198965381515818	0.000545350482858264	0.000670381816596876	0.000543569350771514	0.000126507755339137	0.000259123887175599	0.000564545912091489	0.00106779125807283	0.00106779125807283	0.000549607679047135	0.000552180444483134	0.000199128788727678	0.000725598693383241	8.07640087191182e-05	0.000966582711520841	0.000287260057453281	0.000113841809190027	0.000395409483299458	0.000243091403469632	0.000113019688245026	0.000244709128305157	0.000953395122987852	0.000919484176883336	0.000232043181838983	0.000272559769322276	0.00101498578512968	0.000563459562861348	0.000218324218369614	0.000939543239665189
CDC6	0.00013515151302471	0.000142155352305626	0.000977167648118664	0.00074937666089379	0.000110206924276867	0.000980251530383769	0.00031655582247731	0.0005773023601475	0.000157685564435257	0.000329836565785198	0.000129523913519914	0.00134231456006924	0.00103193144863471	0.000983664091889715	0.000683853578721333	0.000632927819601929	0.000661659412536244	0.000665264122955106	0.000813396121057883	0.0016625091950912	0.000296147022809103	0.000596806741140345	0.000799550928592452	0.000589984968596245	0.000170771936023627	0.00038583472284182	0.000642342195820171	0.00116184625644959	0.00116184625644959	0.000593202030600348	0.000610393768128682	0.000777275043965014	0.000805078821148016	0.000106989862160554	0.00103279310764614	0.000344617766180812	0.000149932712817483	0.000537146502162427	0.000834235344713626	0.000167099941172448	0.000359929097133955	0.00101801191009262	0.000980059380912504	0.000339089873262818	0.00032884942664837	0.00109338887569552	0.000618146620167095	0.000822810497819815	0.000993067319310478
CDC7	0.000295402728925726	0.000150889336557122	0.000919978349696656	0.000721669818966694	0.000118740973998775	0.000927202512942595	0.000246053298839268	0.000548254602260277	0.000297917983000892	0.000444677607131832	0.000122782867845393	0.00126329367284756	0.000918362232225105	0.000945208498979939	0.000644108885052546	0.000602578616566656	0.000625217779958716	0.000633135249017987	0.000759332121631631	0.00157716075192807	0.000226933689514855	0.000587334582456436	0.000706729436816188	0.000580943752980319	0.000138525844996057	0.000261910273454359	0.000632211724993248	0.00110654016883717	0.00110654016883717	0.000579417111824069	0.000600063362128344	0.000744088089653653	0.000749338240091681	0.000120267614540449	0.000974302363322126	0.00029117735589309	0.000141902477517496	0.000412046530822388	0.000755955489349665	0.000327551091521225	0.000245191919752481	0.00112780261438121	0.000937291028294778	0.00024856855234123	0.000363680727385967	0.0010607395012568	0.000756078868116047	0.000788965231622419	0.000951140858019214
CDC73	0.000125085714031785	0.000102320592661718	0.000142021573820673	0.000231465804080886	0.000104868085142691	0.000497228239591103	0.000293910485388782	0.000511146266522642	0.000122567612348029	0.00019657374470605	0.000107663847300581	0.00023207770814832	0.00057168516158612	0.000501517140937252	0.000238080111906293	0.000554886248474649	0.000153362633670665	0.000151516653973981	0.000181065057960556	0.00023583904360838	0.000278290422412989	0.000534624444484412	0.000725512823444899	0.000541784287831749	0.000135176396206328	0.000325720756658278	0.000554856857667867	0.000605898898545728	0.000605898898545728	0.000536470424006106	0.000557404350465302	0.000160803253316891	0.000628892380559331	0.000110181948922151	0.000185761555912994	0.00019477194044304	0.000123283909785048	0.000387834403258419	0.00019295754412743	0.000122538221567279	0.000303284869886454	0.000187563359972092	0.000503363121341242	0.000291392383590471	0.000191833112368447	0.000989006689242749	0.000556688052900939	0.000181035667231184	0.000167345731017002
CDH1	0.000599523048377604	0.000255650759919045	0.000300441572918354	0.000777040988126559	0.000385782498989755	0.000214986073088186	0.00048552104027429	0.000233608624890334	0.000610292954089512	0.000400313992852065	0.000729735897853299	0.000608440679950535	0.000583385957304457	0.000373776373461001	0.000802329687314964	0.000408529671677306	0.000603822220632569	0.000782445714073941	0.000401170866021851	0.000207595652877629	0.000641302485325306	0.000398981213590611	0.000320096260085919	0.0005535412128733	0.00041976397711871	0.000350261811945555	0.000267628026132969	0.000615799485904645	0.000615799485904645	0.00022035771991832	0.000397759766486841	0.000391622407577063	0.000198550710273476	0.000718965991683986	0.000475362619873272	0.000374745396041074	0.000573954452090959	0.000294473324225797	0.000246980391095357	0.000469391308814951	0.000342100470907735	0.000500931217151112	0.000195152878725988	0.000496290945666764	0.000460236082132892	0.000232334986185674	0.000434098268940288	0.000260269220274038	0.000287190668135783
CDH11	0.000417665126702949	9.49216104732675e-05	7.96894152420003e-05	0.000160091317596037	0.000219893842827822	9.40520101386268e-05	0.000213596568830952	8.97059333092437e-05	0.000325390920878646	0.000269080704456254	0.0836537634582573	4.94156456386899e-05	6.01046853571317e-05	0.000249221909962664	0.00018599753174064	0.000103215141669517	7.82280059283617e-05	0.000259786093904276	9.88072765748613e-05	3.61299806521134e-05	0.0836184796596024	0.000255786718282242	6.79313563486003e-05	0.0836003725887976	0.000666241094571462	0.000537120653130863	7.0517115306632e-05	5.38235107364918e-05	5.38235107364918e-05	7.42286306709034e-05	0.000195489347933853	0.000251378853411948	4.69049252299028e-05	0.0837460376427018	9.31986234838313e-05	0.000100295931444254	0.000248880354098214	6.34496961979278e-05	0.000516168016856428	0.000292692894163432	0.00053868310282373	0.000261983396332265	6.76638222607374e-05	0.00012132236258372	0.000315623817964857	4.9824135502074e-05	0.000271999914175064	6.61092502770386e-05	6.42121123655947e-05
CDH12	1.91126642646582e-05	1.43094758160826e-05	3.80454709998178e-06	1.13088821941428e-05	1.34974812548372e-05	3.83930229065123e-06	1.27484206169803e-05	6.97218483683763e-06	1.33405044178235e-05	1.0425621238163e-05	0.000285137873237545	6.38799541866862e-06	6.51463963200187e-06	1.13742729797023e-05	1.17227336614474e-05	8.77989285405735e-06	6.61803495991453e-06	1.29286345336091e-05	7.49528187499652e-06	4.85572790864139e-06	0.000283836620986069	1.45383008922822e-05	7.4786406534707e-06	0.000285640252953738	1.34943686379822e-05	6.46225383578436e-06	1.53640472815655e-05	7.67260640473916e-06	7.67260640473916e-06	8.22770128861139e-06	1.45520527050926e-05	1.32536898977424e-05	5.86500967675233e-06	0.000290910033271328	5.61225512236354e-06	5.36262979729368e-06	1.40496728271047e-05	4.10267483946675e-06	6.9399777007502e-06	1.99246588434907e-05	6.42095660770302e-06	1.06752465486549e-05	5.06367339401565e-06	6.97626077012718e-06	1.20520075204205e-05	9.28227273791542e-06	1.38428842986718e-05	1.40794362916888e-05	5.0600635589102e-06
CDK1	0.000670014817023628	0.00161258684264733	0.0011000285983081	0.00136529814449614	0.000889740803984635	0.0011195971673406	0.000875032119879673	0.000744415004109107	0.00106218972501588	0.000674179112455834	0.00102414183046006	0.00151804851391921	0.0013724354109625	0.00138966900763993	0.00108947652520011	0.0014048858198739	0.00124164653812345	0.00108606962851254	0.00155831768712705	0.00182120879105587	0.000817285349670846	0.00105716111420044	0.00119802934234429	0.000954964140805982	0.000536736885758324	0.000774078701209555	0.0017355569538412	0.00136461664716401	0.00136461664716401	0.00121273802236547	0.00101271091306152	0.00121059297946431	0.0010168752077305	0.000631966921535721	0.00176049941867422	0.00108605289600451	0.00108188860099526	0.000931219803083466	0.00101316597146011	0.00139286085777995	0.000722055314755104	0.00134862563315883	0.0015452459179607	0.00126720702836991	0.00072298955149479	0.00133570813189719	0.000993012037189025	0.00188898881759458	0.00156835162050536
CDK12	0.000316341613200326	0.000158002824650595	0.000271876318204465	0.000411815117235067	0.000314370338712666	0.000204322175005457	0.000478036202805781	0.00052094278922527	0.000155966562709443	0.000208159771746161	0.000302903925756365	0.000236253732216936	0.000335407554388333	0.000410523881969858	0.000364881894386404	0.000582078232988282	0.000188121366166807	0.000374030765416321	0.000202127654755954	0.000265388776951157	0.000449367079538756	0.000750784923540885	0.000728541386630638	0.00071378416156992	0.000323401677289622	0.000333644917871733	0.000586085770053959	0.000616204311936223	0.000616204311936223	0.000564875523730099	0.000742453284770794	0.000370834343526143	0.000634271442324676	0.000463278976008842	0.000333011762697503	0.000223391207689767	0.000331573049088036	0.000394009498850717	0.000193956282707482	0.000159974099062159	0.000309489780512686	0.000317780326562268	0.000224614482036889	0.000317661152338311	0.000333817612736386	0.00099295846834933	0.000566846798339137	0.000206135190990396	0.00031580905201056
CDK2	0.000786050883189178	0.00162109270708129	0.00114588253984053	0.00115000560218786	0.000997125752940739	0.0013249051096376	0.000889213062827044	0.000768443207341108	0.00096007072909006	0.000726838987949877	0.00103901158744899	0.00155724485974104	0.00121179768641834	0.00135185527807226	0.0011192755682364	0.00127407502043763	0.0012692208505359	0.0010507033695037	0.00145916960642276	0.00185750012646125	0.000875399703136114	0.000999858343486385	0.0011104631337822	0.00108624181501753	0.000656862917613451	0.000548398007255245	0.00172402212903818	0.00137215027187271	0.00137215027187271	0.00121837582458748	0.00110005517391509	0.00118495292954438	0.0010408432785187	0.000864991743367462	0.0016515143514206	0.000993613052644905	0.00105282494911242	0.000711128294875456	0.00106320757708264	0.00141001783829922	0.000667270879295306	0.00138474028842672	0.00157037275892124	0.00106323290814326	0.000766420131851481	0.00132130524819174	0.00100730095570474	0.00190911671473636	0.00159581515820746
CDK4	0.000584705732884136	0.000730058150722461	0.00108572618987288	0.00108763103884404	0.000804736894990116	0.0016628820525252	0.000567799891236966	0.000724767415745758	0.000941687774043673	0.000639318036554351	0.000897867006424849	0.00152881429188139	0.00143562329911548	0.00118977892270929	0.000989424219539304	0.00124801597646847	0.00123639154926767	0.000892526348720653	0.00145414167737242	0.00182334462863248	0.000591715143332515	0.000834935919319647	0.000941864115860195	0.000914949187892158	0.000462046612971337	0.000530000007809406	0.00081635519162802	0.00132268858945898	0.00132268858945898	0.00117880112051835	0.000891033936141086	0.00104106162244679	0.00094564623980055	0.000540884964365365	0.00160897475121431	0.0009285640571752	0.00087395175335403	0.000639535410536895	0.00104223653970391	0.000510026987610107	0.000512876792697077	0.00131972873234718	0.0015336441239938	0.000924781931794264	0.000685232772955398	0.00126509815975841	0.000958769957037811	0.00102248089267772	0.00153975989610104
CDK6	0.000723690289020803	0.000259505796504097	0.000215632401169439	0.00091878297892707	0.000550610605204514	0.000904497837764358	0.000750771906195053	0.000202003183578734	0.000574223501384749	0.000434563057614578	0.000567109026666174	0.00066953825334027	0.000473402336413171	0.00118459056974638	0.000892802132648847	0.00044301901076268	0.000650396539672487	0.000918183660438749	0.000420285531984867	0.000921489538249009	0.000586440757432148	0.000529976562577293	0.000462350740999816	0.000428154649935488	0.000546351702838991	0.000444553138840542	0.000301380989895742	0.000692271731787857	0.000692271731787857	0.000262189440020833	0.000592485798431689	0.000507243083576462	0.000303358566895233	0.00071657581451244	0.000456648228284148	0.000442312944101331	0.000731440175561595	0.000489981168430288	0.000235197059085223	0.000432585481011995	0.000416216645788592	0.000448898341644664	0.000916803448081022	0.00060130511889641	0.000483969805283327	0.000304064633339017	0.000435269123612486	0.000278647511575184	0.000275818657953961
CDK7	0.000117291512055926	0.000108517154171088	0.000811197680144948	0.000260743265951886	9.9327896186668e-05	0.000903112711279144	0.000227643565400838	0.000533770479259087	0.000286157838697892	0.000299210707462855	0.000270147547993813	0.000293513062603093	0.000314010954488702	0.000909053955775703	0.000208665550776111	0.000740401534214328	0.000190906367010348	0.00019589761517586	0.000370800918284994	0.000985808941542417	0.000212235472249253	0.000559165036501279	0.000682489457243165	0.000556127114463336	0.000563508717519137	0.000688409455729954	0.000580724465593769	0.000663113677745533	0.000663113677745533	0.000554173789107226	0.000571535207759189	0.000189564421998557	0.000753454402771854	0.000101281221382428	0.00101782873367179	0.000467474837158109	0.000285555641103676	0.000423509248699138	0.000648753994653397	0.000126480769747866	0.000674462967486372	0.000849564604387786	0.000904062707485156	0.000396509891610651	0.000303189935055807	0.00102638109941037	0.000572137403883865	0.000211123850016427	0.000831600988704876
CDKN1B	0.000363209883641188	0.000220362238801377	0.000253952041244468	0.000762572110843505	0.000197160081042892	0.000266776486187984	0.000302435127099869	0.000229941345339535	0.000801800799568356	0.00041886604104979	0.00078313544186013	0.000676242997474877	0.000382740239240639	0.000261099248601318	0.000634651643439209	0.000706539259784609	0.0006301672775738	0.000624972746126265	0.000681826717292668	0.000321288881760515	0.000439024139155254	0.000251958379226924	0.000362427957047298	0.000404537356327764	0.000197973852327456	0.000304381148221763	0.000291150501160187	0.00070095554074456	0.00070095554074456	0.00025715291103107	0.000267948343802813	0.000227245837017444	0.000323604501324833	0.000344544526483645	0.000730549954429993	0.000702202586796054	0.000646546429953563	0.000370018967536291	0.000233254139071874	0.000386412040981461	0.000292453465493133	0.000447213409288732	0.000266293780334869	0.000741026042460891	0.000471073792962796	0.000327941173191947	0.000423202713836687	0.000266437958286565	0.000281163606242393
CDKN1C	0.000377147661307152	0.000116912747031603	0.000101663067121163	0.000531169815936174	0.000198335143614586	0.000129944344896185	0.000258130450290564	8.33438057736873e-05	0.000320650707866425	0.000287220306954754	0.000164937146588289	0.000498963987790912	0.000207293256882026	0.000192053904103091	0.000579345706794061	0.000143987064258005	0.000499609655504104	0.000568178093257837	0.000141192522740169	0.000132238424691134	0.000188451750977076	0.000176274800567325	0.000167501668714859	0.000130805318917461	0.000203915001557848	0.000177286839133274	0.000119061621524195	0.000501758529631045	0.000501758529631045	0.000107706362256793	0.000200484018161946	0.000173480259054413	0.000110556663852914	0.000221434100319578	0.000162306325596227	0.000144688491240952	0.000234615845943749	0.000174557282813612	0.000110491678481082	0.000295725264566076	0.00017093265211514	0.000304838141353253	0.000123485465719982	0.000201633496393517	0.000330651610228211	0.000109855236908426	0.000286518880108024	0.000116267079872855	0.000126025623863635
CDKN2B	0.000165835090074886	8.08736471718079e-05	4.85193067517537e-05	9.72448019119744e-05	0.000160699885379728	7.41417247924733e-05	0.000165899036210353	5.62700939158119e-05	9.76304263792396e-05	6.4966450597689e-05	9.86028736358262e-05	6.84866808501231e-05	0.000311390941071522	0.000184231671333076	7.85822111777687e-05	8.59098419388649e-05	8.12525972213281e-05	0.00019889665302282	7.97293052998334e-05	5.46906623401052e-05	8.80504480008333e-05	0.000187802321304555	7.53574165004664e-05	7.62659174455207e-05	0.000149196052665227	7.03274811508073e-05	7.42882674745315e-05	7.46672175870136e-05	7.46672175870136e-05	7.01582655695691e-05	0.000154114505811248	0.000181621784724906	5.32458662611708e-05	0.000166807537451589	7.81590548550698e-05	7.55828223600921e-05	0.000176451461965094	6.49189144344951e-05	5.24738960948646e-05	8.60088518068783e-05	7.0438963539479e-05	6.75426829790624e-05	6.65876154843644e-05	9.76943725618489e-05	0.000190302305163397	6.35728859385896e-05	7.52934702353668e-05	6.8107730676832e-05	6.24074783874899e-05
CDKN2D	9.83296055523025e-05	6.50230976341869e-05	6.15543924325285e-05	0.000111530217464533	0.00010584100037251	7.21729165919127e-05	0.000205135403506071	5.19859670274949e-05	6.71119956130932e-05	6.09371308295864e-05	6.55321965258859e-05	7.81684378634146e-05	0.000161643605528708	7.44296137087008e-05	7.26516948231052e-05	7.76017656956755e-05	7.926069241934e-05	7.19367055886514e-05	7.35311357388771e-05	8.6141505563012e-05	0.000161998772943452	6.74499521635021e-05	0.000174068342125855	6.56827450850209e-05	9.56380630936931e-05	0.000177262633048356	6.80014729703713e-05	8.22390678294171e-05	8.22390678294171e-05	7.47739391113191e-05	0.000108819375695827	6.33793222895454e-05	7.14269010341684e-05	9.67498064774739e-05	8.71701910850448e-05	7.12763523379064e-05	0.000108668827201022	0.000184118532613998	6.05003717190254e-05	5.75117027562932e-05	0.00016088702940284	7.68309696034685e-05	8.1753600601281e-05	0.000173917793551776	6.30101219281024e-05	7.77523143573393e-05	6.7262544286568e-05	6.39308429805166e-05	8.43423644808376e-05
CDO1	2.31741946782981e-05	1.72412301020051e-05	1.3169573486298e-05	1.50049536763955e-05	1.83377323222938e-05	1.34524990175018e-05	1.80378968052692e-05	1.39546416356273e-05	0.00017673416078276	1.45135887846749e-05	0.000442009555333374	1.02514376115517e-05	1.12031205970133e-05	1.58516125634214e-05	1.707463666489e-05	0.000167860315480193	1.310092767256e-05	1.97164050211305e-05	0.00016904820863212	6.24052916215822e-06	0.000283870982569107	1.66370557149568e-05	9.72174284196211e-06	0.000280133434594	1.95587911369109e-05	1.54856461739526e-05	1.32038471129102e-05	9.06354472163224e-06	9.06354472163224e-06	1.00215783686157e-05	1.43003493769999e-05	1.782494859201e-05	5.63974345616473e-06	0.000288449588677082	0.000167075247443698	0.000167515863749281	0.000176176469636125	9.88275242739392e-06	1.24305300849368e-05	2.20776924411135e-05	1.49801846281567e-05	1.4072972564398e-05	9.23613520930189e-06	0.000171597862982293	1.32717713216701e-05	5.98419541425576e-06	1.48580407116752e-05	1.43917400172415e-05	9.2365101964331e-06
CEBPA	0.000424397738501546	0.000599560548171135	0.000180129968055428	0.000259591093584832	0.000685001164827415	0.000175219093027335	0.000699174610265168	0.000566613561703497	0.000520323570799501	0.000313389522731058	0.000363777588778004	0.000170699343167486	0.000550382914928152	0.000290283451335493	0.000418673773757206	0.000713866660980623	0.000610314617830489	0.000320882977612952	0.00034131172283933	0.000142497904538413	0.000625281029857637	0.000671765017512888	0.00097537010191104	0.000544047249486561	0.000286932773993314	0.000713634170635048	0.000532500211984113	0.000543254281786199	0.000543254281786199	0.000961196657714332	0.000617940828774832	0.000299210079133714	0.000506932612975432	0.00026785175544845	0.000327383067788323	0.000326662952454255	0.00043767116800223	0.000657438515076994	0.000190573329244045	0.000338957122372326	0.000644362049218635	0.000314109638505503	0.000579715091047304	0.000795100442212172	0.000362882659706789	0.000894136321298745	0.00070059323111234	0.000159945273908924	0.000574713064869562
CEBPB	0.000417580760604045	0.000655364722315219	0.000398488936217815	0.000395467254638112	0.00066206939724032	0.000824236225465822	0.000627034992683149	0.000671106346716651	0.000594243575266064	0.000416270117880575	0.000588132925187444	0.000221579272938831	0.000564320232171477	0.0006487945170436	0.000336514543249588	0.000784946815712587	0.000657194184930291	0.000326104615794692	0.000403117300428044	0.00021193307964509	0.000796083986452608	0.00069684271153683	0.000992897876784119	0.000777332994389369	0.000273582301679475	0.000716823957877142	0.000601579323526446	0.000603408786725849	0.000603408786725849	0.00102793228152272	0.000608283999794157	0.000315013197522832	0.00060697335671253	0.00041147011029682	0.000512329404056794	0.000417773287823363	0.00041908393106506	0.000684352129517314	0.000257615671577086	0.000410876085064212	0.000658196179343643	0.000510826233061068	0.000979884087172592	0.000803697808300469	0.000467260968700023	0.000974146882454864	0.000783443644867281	0.000219749809875305	0.000755314870341603
CEP290	3.85928719953932e-05	3.94035385084088e-05	4.2939131399536e-05	6.08050756311985e-05	3.3022453628704e-05	4.90271685157365e-05	6.11501910176542e-05	4.51294639521309e-05	3.81348478513345e-05	6.6761995168123e-05	3.48279612831537e-05	7.40865183735377e-05	7.59334945346202e-05	5.4140878321109e-05	5.85932929372253e-05	6.16144170693397e-05	4.7979161851163e-05	5.0455017715855e-05	5.86717859230196e-05	7.19280924729757e-05	5.21825550570336e-05	5.33171294111118e-05	7.89690108206323e-05	5.31048051888267e-05	4.40765459729289e-05	6.35412622710663e-05	6.84535261112761e-05	7.70291493717648e-05	7.70291493717648e-05	5.08412734457147e-05	6.20724410913997e-05	5.03744983166645e-05	9.0241564296092e-05	3.5285985392593e-05	5.94240845521019e-05	7.19647203345506e-05	4.37955972211242e-05	9.18874609092069e-05	5.89527347061336e-05	4.49739568628404e-05	6.09731157210215e-05	5.4221359311549e-05	5.16650223977452e-05	6.06921668388884e-05	6.65179972752101e-05	7.98912609821766e-05	5.64116918629861e-05	6.5510895039461e-05	4.86509409158208e-05
CEP89	1.79757583423774e-05	2.42546404476238e-05	1.59667058322398e-05	2.07231305528351e-05	1.68623987510246e-05	1.74763017204425e-05	2.31558573253152e-05	1.39852501218894e-05	1.53638608457684e-05	3.58640465868487e-05	1.43551762484609e-05	2.38563004655799e-05	2.54786101684827e-05	1.97451517579275e-05	2.16445668422018e-05	1.96941937426995e-05	1.7069068371476e-05	1.72763747514221e-05	2.10377333406084e-05	2.49590200546348e-05	1.91259126950345e-05	1.83787779624683e-05	2.44649301984239e-05	1.82761466403702e-05	2.12757614382271e-05	2.4355015370948e-05	2.96983328922412e-05	2.25127608539653e-05	2.25127608539653e-05	1.81714716136622e-05	2.23060912251083e-05	1.97223175900415e-05	4.01943794410498e-05	1.69670737666684e-05	2.16756494620566e-05	3.62734091007721e-05	1.83851208525159e-05	4.19645605914619e-05	2.39283739399304e-05	2.53680000573003e-05	2.34346003753946e-05	2.12662869207424e-05	1.95378454101422e-05	2.05439598202917e-05	3.607464724093e-05	2.3615164110717e-05	1.92848312070174e-05	3.10418725158343e-05	2.0152927336467e-05
CER1	9.06024062556663e-05	0.000127501888679082	0.00156131298992684	5.51329516623082e-05	0.000131983289698395	6.73527582843097e-05	7.28490136581497e-05	0.00156080816032214	9.07095735053832e-05	5.22355215123044e-05	9.49069714571067e-05	3.7152448085769e-05	3.87379141189907e-05	6.10572463571097e-05	6.83431372589006e-05	5.89318170578299e-05	0.000109264673916593	7.52620046777637e-05	5.99782313430429e-05	2.00384891151911e-05	7.20706646121672e-05	6.12271172394093e-05	3.60955102145875e-05	5.80463006599138e-05	7.24738777371553e-05	5.13056084007456e-05	5.43432486416511e-05	3.61060338521134e-05	3.61060338521134e-05	9.52297863538282e-05	5.88246498844887e-05	6.22735314947139e-05	2.04577650694629e-05	9.47998041247026e-05	5.94366480146951e-05	5.73184359131072e-05	9.56853205248726e-05	3.60429991832342e-05	3.6766788513935e-05	8.61210051515799e-05	4.97447381343648e-05	5.43537337913841e-05	9.50599155199455e-05	7.29561809792372e-05	4.90388060667185e-05	2.20711463243758e-05	5.38489028318191e-05	5.53896628936001e-05	9.57346171833424e-05
[truncated: 1,715 more rows]
[truncated: 558 more columns]
